# Supplementary material for: An updated synopsis of Tanaecium (Bignonieae, Bignoniaceae)
Source: PhytoKeys. 2019 Sep 26;132:31–52. doi: 10.3897/phytokeys.132.37538 (PMC6776558; doi:10.3897/phytokeys.132.37538)
Supplement: XML Treatment for Tanaecium bilabiatum [file phytokeys.132.37538-treatment3.xml]

<!DOCTYPE tp:taxon-treatment
  PUBLIC "-//TaxonX//DTD Taxonomic Treatment Publishing DTD v0 20100105//EN" "tax-treatment-NSO.dtd">
<tp:taxon-treatment xmlns:tp="http://www.plazi.org/taxpub"><tp:treatment-meta><kwd-group><label>Taxon classification</label><kwd><named-content xmlns:xlink="http://www.w3.org/1999/xlink" content-type="kingdom">Plantae</named-content></kwd><kwd><named-content xmlns:xlink="http://www.w3.org/1999/xlink" content-type="order">Lamiales</named-content></kwd><kwd><named-content xmlns:xlink="http://www.w3.org/1999/xlink" content-type="family">Bignoniaceae</named-content></kwd></kwd-group><mixed-citation publication-type="journal"><person-group><name><surname>Frazão</surname><given-names>Annelise</given-names></name><name><surname>Lohmann</surname><given-names>Lúcia G.</given-names></name></person-group><article-title>An updated synopsis of <italic><tp:taxon-name><tp:taxon-name-part taxon-name-part-type="genus" reg="Tanaecium">Tanaecium</tp:taxon-name-part></tp:taxon-name></italic> (<tp:taxon-name><tp:taxon-name-part taxon-name-part-type="tribe">Bignonieae</tp:taxon-name-part></tp:taxon-name>, <tp:taxon-name><tp:taxon-name-part taxon-name-part-type="family">Bignoniaceae</tp:taxon-name-part></tp:taxon-name>)</article-title><source>PhytoKeys</source><day>26</day><month>9</month><year>2019</year><volume>132</volume><fpage>31</fpage><lpage>52</lpage><pub-id pub-id-type="doi">10.3897/phytokeys.132.37538</pub-id></mixed-citation></tp:treatment-meta><tp:nomenclature><label>3.</label><tp:taxon-name><object-id xmlns:xlink="http://www.w3.org/1999/xlink" content-type="arpha" xlink:type="simple">2A487B19-6954-5B7F-8AE1-306D2BCC0377</object-id>
              <tp:taxon-name-part taxon-name-part-type="genus" reg="Tanaecium">Tanaecium</tp:taxon-name-part>
              <tp:taxon-name-part taxon-name-part-type="species" reg="bilabiatum">bilabiatum</tp:taxon-name-part>
            </tp:taxon-name><tp:taxon-authority>(Sprague) L.G.Lohmann, Nuevo Cat. Fl. Vasc.Venezuela 274. 2008.</tp:taxon-authority><xref ref-type="fig" rid="F1">Fig. 1A, L</xref><tp:nomenclature-citation-list><tp:nomenclature-citation><tp:taxon-name>
                  <tp:taxon-name-part taxon-name-part-type="genus" reg="Memora">Memora</tp:taxon-name-part> <tp:taxon-name-part taxon-name-part-type="species" reg="bilabiata">bilabiata</tp:taxon-name-part></tp:taxon-name><comment>Sprague, Bull. Herb. Boissier (ser. 2) 6: 375. 1906.</comment></tp:nomenclature-citation><tp:nomenclature-citation><tp:taxon-name>
                  <tp:taxon-name-part taxon-name-part-type="genus" reg="Adenocalymma">Adenocalymma</tp:taxon-name-part> <tp:taxon-name-part taxon-name-part-type="species" reg="bilabiatum">bilabiatum</tp:taxon-name-part></tp:taxon-name><comment>(Sprague) Sandwith, Recueil Trav. Bot. Néerl. 34: 213. 1937. Type: Brazil. Amazonas: Manaus, s.d., R. Spruce 1783 (holotype, K [K000492969] image!).</comment></tp:nomenclature-citation></tp:nomenclature-citation-list></tp:nomenclature><tp:treatment-sec sec-type="habitat" id="SECID0ESZBG"><title>Habitat and distribution.</title><p><italic><tp:taxon-name><tp:taxon-name-part taxon-name-part-type="genus" reg="Tanaecium">Tanaecium</tp:taxon-name-part> <tp:taxon-name-part taxon-name-part-type="species" reg="bilabiatum">bilabiatum</tp:taxon-name-part></tp:taxon-name></italic> grows in wet, flooded, riparian vegetation, or Amazonian lowlands. It occurs in Bolivia (Beni, Pando), Brazil (Acre, Amapá, Amazonas, Pará, Roraima), Colombia (Amazonas, Arauca, Guainía), French Guyana, Guyana, Peru (Madre de Dios, Loreto), Suriname (Sipaliwini, Nickerie), and Venezuela (Amazonas, Apure, Bolívar, Delta Amacuro, Guárico, Monagas, Sucre).</p></tp:treatment-sec><tp:treatment-sec sec-type="phenology" id="SECID0ED1BG"><title>Phenology.</title><p>Flowering: February to November; fruiting: December to October.</p></tp:treatment-sec><tp:treatment-sec sec-type="notes" id="SECID0EI1BG"><title>Notes.</title><p><italic><tp:taxon-name><tp:taxon-name-part taxon-name-part-type="genus" reg="Tanaecium">Tanaecium</tp:taxon-name-part> <tp:taxon-name-part taxon-name-part-type="species" reg="bilabiatum">bilabiatum</tp:taxon-name-part></tp:taxon-name></italic> is easily differentiated from other <italic><tp:taxon-name><tp:taxon-name-part taxon-name-part-type="genus" reg="Tanaecium">Tanaecium</tp:taxon-name-part></tp:taxon-name></italic> species by the pulvinated petioles (typical of <italic><tp:taxon-name><tp:taxon-name-part taxon-name-part-type="genus" reg="Adenocalymma">Adenocalymma</tp:taxon-name-part></tp:taxon-name></italic> but usually lacking in <italic><tp:taxon-name><tp:taxon-name-part taxon-name-part-type="genus" reg="Tanaecium">Tanaecium</tp:taxon-name-part></tp:taxon-name></italic> and other <tp:taxon-name><tp:taxon-name-part taxon-name-part-type="tribe">Bignonieae</tp:taxon-name-part></tp:taxon-name>; <xref ref-type="bibr" rid="B16">Lohmann and Taylor 2014</xref>), large bilabiate calyces, covering 1:3 to 2:3 of the corolla tube, white corollas with yellow mouths, oblong and flattened fruits, and seeds with vestigial wings (rarely well-developed) (Tab. <xref ref-type="table" rid="T1">1</xref>).</p><fig id="F1" position="float" orientation="portrait"><object-id xmlns:xlink="http://www.w3.org/1999/xlink" content-type="doi" xlink:type="simple">10.3897/phytokeys.132.37538.figure1</object-id><object-id xmlns:xlink="http://www.w3.org/1999/xlink" content-type="arpha" xlink:type="simple">1274BABD-B138-555A-9E50-0A9F5CF7D8AB</object-id><label>Figure 1.</label><caption><p>Morphological diversity of <italic><tp:taxon-name><tp:taxon-name-part taxon-name-part-type="genus" reg="Tanaecium">Tanaecium</tp:taxon-name-part></tp:taxon-name></italic>. <bold>A–K</bold> Flowers <bold>A</bold><italic><tp:taxon-name><tp:taxon-name-part taxon-name-part-type="genus" reg="Tanaecium">T.</tp:taxon-name-part> <tp:taxon-name-part taxon-name-part-type="species" reg="bilabiatum">bilabiatum</tp:taxon-name-part></tp:taxon-name></italic><bold>B</bold><italic><tp:taxon-name><tp:taxon-name-part taxon-name-part-type="genus" reg="Tanaecium">T.</tp:taxon-name-part> <tp:taxon-name-part taxon-name-part-type="species" reg="dichotomum">dichotomum</tp:taxon-name-part></tp:taxon-name></italic><bold>C</bold><italic><tp:taxon-name><tp:taxon-name-part taxon-name-part-type="genus" reg="Tanaecium">T.</tp:taxon-name-part> <tp:taxon-name-part taxon-name-part-type="species" reg="duckei">duckei</tp:taxon-name-part></tp:taxon-name></italic><bold>D</bold><italic><tp:taxon-name><tp:taxon-name-part taxon-name-part-type="genus" reg="Tanaecium">T.</tp:taxon-name-part> <tp:taxon-name-part taxon-name-part-type="species" reg="jaroba">jaroba</tp:taxon-name-part></tp:taxon-name></italic><bold>E</bold><italic><tp:taxon-name><tp:taxon-name-part taxon-name-part-type="genus" reg="Tanaecium">T.</tp:taxon-name-part> <tp:taxon-name-part taxon-name-part-type="species" reg="parviflorum">parviflorum</tp:taxon-name-part></tp:taxon-name></italic><bold>F</bold><italic><tp:taxon-name><tp:taxon-name-part taxon-name-part-type="genus" reg="Tanaecium">T.</tp:taxon-name-part> <tp:taxon-name-part taxon-name-part-type="species" reg="pyramidatum">pyramidatum</tp:taxon-name-part></tp:taxon-name></italic><bold>G</bold><italic><tp:taxon-name><tp:taxon-name-part taxon-name-part-type="genus" reg="Tanaecium">T.</tp:taxon-name-part> <tp:taxon-name-part taxon-name-part-type="species" reg="revillae">revillae</tp:taxon-name-part></tp:taxon-name></italic><bold>H</bold><italic><tp:taxon-name><tp:taxon-name-part taxon-name-part-type="genus" reg="Tanaecium">T.</tp:taxon-name-part> <tp:taxon-name-part taxon-name-part-type="species" reg="tetragonolobum">tetragonolobum</tp:taxon-name-part></tp:taxon-name></italic><bold>I</bold><italic><tp:taxon-name><tp:taxon-name-part taxon-name-part-type="genus" reg="Tanaecium">T.</tp:taxon-name-part> <tp:taxon-name-part taxon-name-part-type="species" reg="tetramerum">tetramerum</tp:taxon-name-part></tp:taxon-name></italic><bold>J</bold><italic><tp:taxon-name><tp:taxon-name-part taxon-name-part-type="genus" reg="Tanaecium">T.</tp:taxon-name-part> <tp:taxon-name-part taxon-name-part-type="species" reg="truncatum">truncatum</tp:taxon-name-part></tp:taxon-name></italic><bold>K</bold><italic><tp:taxon-name><tp:taxon-name-part taxon-name-part-type="genus" reg="Tanaecium">T.</tp:taxon-name-part> <tp:taxon-name-part taxon-name-part-type="species" reg="xanthophyllum">xanthophyllum.</tp:taxon-name-part></tp:taxon-name></italic><bold>L–P</bold> Fruits <bold>L</bold><italic><tp:taxon-name><tp:taxon-name-part taxon-name-part-type="genus" reg="Tanaecium">T.</tp:taxon-name-part> <tp:taxon-name-part taxon-name-part-type="species" reg="bilabiatum">bilabiatum</tp:taxon-name-part></tp:taxon-name></italic><bold>M</bold><italic><tp:taxon-name><tp:taxon-name-part taxon-name-part-type="genus" reg="Tanaecium">T.</tp:taxon-name-part> <tp:taxon-name-part taxon-name-part-type="species" reg="cyrtanthum">cyrtanthum</tp:taxon-name-part></tp:taxon-name></italic><bold>N</bold><italic><tp:taxon-name><tp:taxon-name-part taxon-name-part-type="genus" reg="Tanaecium">T.</tp:taxon-name-part> <tp:taxon-name-part taxon-name-part-type="species" reg="jaroba">jaroba</tp:taxon-name-part></tp:taxon-name></italic><bold>O</bold><italic><tp:taxon-name><tp:taxon-name-part taxon-name-part-type="genus" reg="Tanaecium">T.</tp:taxon-name-part> <tp:taxon-name-part taxon-name-part-type="species" reg="selloi">selloi</tp:taxon-name-part></tp:taxon-name></italic><bold>P</bold><italic><tp:taxon-name><tp:taxon-name-part taxon-name-part-type="genus" reg="Tanaecium">T.</tp:taxon-name-part> <tp:taxon-name-part taxon-name-part-type="species" reg="tetragonolobum">tetragonolobum</tp:taxon-name-part></tp:taxon-name></italic>. <bold>Q–T</bold> Seeds <bold>Q</bold><italic><tp:taxon-name><tp:taxon-name-part taxon-name-part-type="genus" reg="Tanaecium">T.</tp:taxon-name-part> <tp:taxon-name-part taxon-name-part-type="species" reg="cyrtanthum">cyrtanthum</tp:taxon-name-part></tp:taxon-name></italic><bold>R</bold><italic><tp:taxon-name><tp:taxon-name-part taxon-name-part-type="genus" reg="Tanaecium">T.</tp:taxon-name-part> <tp:taxon-name-part taxon-name-part-type="species" reg="jaroba">jaroba</tp:taxon-name-part></tp:taxon-name></italic><bold>S</bold><italic><tp:taxon-name><tp:taxon-name-part taxon-name-part-type="genus" reg="Tanaecium">T.</tp:taxon-name-part> <tp:taxon-name-part taxon-name-part-type="species" reg="revillae">revillae</tp:taxon-name-part></tp:taxon-name></italic><bold>T</bold><italic><tp:taxon-name><tp:taxon-name-part taxon-name-part-type="genus" reg="Tanaecium">T.</tp:taxon-name-part> <tp:taxon-name-part taxon-name-part-type="species" reg="selloi">selloi</tp:taxon-name-part></tp:taxon-name></italic>. Photos by A. Frazão, except <bold>A</bold> by B. Gomes <bold>B</bold> by R. Lopes <bold>E, M</bold> by C. Siniscalchi <bold>G</bold> by E. Kataoka <bold>H</bold> by Stevens <bold>I</bold> by Parada-Gutierrez <bold>J</bold> by L.H.M. Fonseca.</p></caption><graphic xmlns:xlink="http://www.w3.org/1999/xlink" xlink:href="phytokeys-132-031-g001.jpg" position="float" orientation="portrait" xlink:type="simple" id="oo_342579.jpg"><uri content-type="original_file" xlink:type="simple">https://binary.pensoft.net/fig/342579</uri></graphic></fig></tp:treatment-sec><tp:treatment-sec><!--Section generated to contain objects referenced in tp:taxon-treatment.--><table-wrap id="T1" position="float" orientation="portrait"><label>Table 1.</label><caption><p>Characters useful to recognize <italic><tp:taxon-name><tp:taxon-name-part taxon-name-part-type="genus" reg="Tanaecium">Tanaecium</tp:taxon-name-part></tp:taxon-name></italic> species.</p></caption><table id="TID0ECFAI" rules="all"><tbody><tr><th rowspan="1" colspan="2"><italic><tp:taxon-name><tp:taxon-name-part taxon-name-part-type="genus" reg="Tanaecium">Tanaecium</tp:taxon-name-part></tp:taxon-name></italic> species</th><th rowspan="1" colspan="1">Branchlet section</th><th rowspan="1" colspan="1">Interpetiolar glandular field</th><th rowspan="1" colspan="1">Prophylls of the axillary buds</th><th rowspan="1" colspan="1">Tendril type</th><th rowspan="1" colspan="1">Inflorescence type</th><th rowspan="1" colspan="1">Calyx shape</th><th rowspan="1" colspan="1">Calyx aperture</th><th rowspan="1" colspan="1">Corolla color</th><th rowspan="1" colspan="1">Corolla mouth color</th><th rowspan="1" colspan="1">Corolla shape</th><th rowspan="1" colspan="1">Ovules series</th><th rowspan="1" colspan="1">Fruit shape</th><th rowspan="1" colspan="1">Seeds wings</th></tr><tr><td rowspan="1" colspan="1">1.</td><td rowspan="1" colspan="1">
                      <italic><tp:taxon-name><tp:taxon-name-part taxon-name-part-type="genus" reg="Tanaecium">Tanaecium</tp:taxon-name-part> <tp:taxon-name-part taxon-name-part-type="species" reg="affine">affine</tp:taxon-name-part></tp:taxon-name></italic>
                    </td><td rowspan="1" colspan="1">terete or tetragonal</td><td rowspan="1" colspan="1">present</td><td rowspan="1" colspan="1">subulate or bromeliad-like</td><td rowspan="1" colspan="1">simple</td><td rowspan="1" colspan="1">compound thyrse</td><td rowspan="1" colspan="1">campanulate</td><td rowspan="1" colspan="1">bilabiate</td><td rowspan="1" colspan="1">white</td><td rowspan="1" colspan="1">white</td><td rowspan="1" colspan="1">infundibular</td><td rowspan="1" colspan="1">one</td><td rowspan="1" colspan="1">linear</td><td rowspan="1" colspan="1">well-developed</td></tr><tr><td rowspan="1" colspan="1">2.</td><td rowspan="1" colspan="1">
                      <italic><tp:taxon-name><tp:taxon-name-part taxon-name-part-type="genus" reg="Tanaecium">Tanaecium</tp:taxon-name-part> <tp:taxon-name-part taxon-name-part-type="species" reg="apiculatum">apiculatum</tp:taxon-name-part></tp:taxon-name></italic>
                    </td><td rowspan="1" colspan="1">terete</td><td rowspan="1" colspan="1">absent</td><td rowspan="1" colspan="1">subulate or bromeliad-like</td><td rowspan="1" colspan="1">absent</td><td rowspan="1" colspan="1">raceme</td><td rowspan="1" colspan="1">tubular</td><td rowspan="1" colspan="1">truncate</td><td rowspan="1" colspan="1">white</td><td rowspan="1" colspan="1">white</td><td rowspan="1" colspan="1">wide infundibular</td><td rowspan="1" colspan="1">many</td><td rowspan="1" colspan="1">-</td><td rowspan="1" colspan="1">-</td></tr><tr><td rowspan="1" colspan="1">3.</td><td rowspan="1" colspan="1">
                      <italic><tp:taxon-name><tp:taxon-name-part taxon-name-part-type="genus" reg="Tanaecium">Tanaecium</tp:taxon-name-part> <tp:taxon-name-part taxon-name-part-type="species" reg="bilabiatum">bilabiatum</tp:taxon-name-part></tp:taxon-name></italic>
                    </td><td rowspan="1" colspan="1">terete</td><td rowspan="1" colspan="1">absent</td><td rowspan="1" colspan="1">subulate or bromeliad-like</td><td rowspan="1" colspan="1">simple</td><td rowspan="1" colspan="1">thyrse</td><td rowspan="1" colspan="1">campanulate or tubular</td><td rowspan="1" colspan="1">bilabiate</td><td rowspan="1" colspan="1">white</td><td rowspan="1" colspan="1">yellow</td><td rowspan="1" colspan="1">infundibular</td><td rowspan="1" colspan="1">one</td><td rowspan="1" colspan="1">linear</td><td rowspan="1" colspan="1">vestigial</td></tr><tr><td rowspan="1" colspan="1">4.</td><td rowspan="1" colspan="1">
                      <italic><tp:taxon-name><tp:taxon-name-part taxon-name-part-type="genus" reg="Tanaecium">Tanaecium</tp:taxon-name-part> <tp:taxon-name-part taxon-name-part-type="species" reg="caudiculatum">caudiculatum</tp:taxon-name-part></tp:taxon-name></italic>
                    </td><td rowspan="1" colspan="1">tetragonal</td><td rowspan="1" colspan="1">absent</td><td rowspan="1" colspan="1">subulate or bromeliad-like</td><td rowspan="1" colspan="1">simple</td><td rowspan="1" colspan="1">thyrse</td><td rowspan="1" colspan="1">campanulate</td><td rowspan="1" colspan="1">truncate</td><td rowspan="1" colspan="1">pale yellow</td><td rowspan="1" colspan="1">white</td><td rowspan="1" colspan="1">campanulate</td><td rowspan="1" colspan="1">one</td><td rowspan="1" colspan="1">linear</td><td rowspan="1" colspan="1">well-developed</td></tr><tr><td rowspan="1" colspan="1">5.</td><td rowspan="1" colspan="1">
                      <italic><tp:taxon-name><tp:taxon-name-part taxon-name-part-type="genus" reg="Tanaecium">Tanaecium</tp:taxon-name-part> <tp:taxon-name-part taxon-name-part-type="species" reg="crucigerum">crucigerum</tp:taxon-name-part></tp:taxon-name></italic>
                    </td><td rowspan="1" colspan="1">terete</td><td rowspan="1" colspan="1">present</td><td rowspan="1" colspan="1">minute and triangular or bromeliad-like</td><td rowspan="1" colspan="1">simple</td><td rowspan="1" colspan="1">thyrse</td><td rowspan="1" colspan="1">cupular</td><td rowspan="1" colspan="1">truncate</td><td rowspan="1" colspan="1">white</td><td rowspan="1" colspan="1">white</td><td rowspan="1" colspan="1">wide infundibular</td><td rowspan="1" colspan="1">many</td><td rowspan="1" colspan="1">elliptic</td><td rowspan="1" colspan="1">absent</td></tr><tr><td rowspan="1" colspan="1">6.</td><td rowspan="1" colspan="1">
                      <italic><tp:taxon-name><tp:taxon-name-part taxon-name-part-type="genus" reg="Tanaecium">Tanaecium</tp:taxon-name-part> <tp:taxon-name-part taxon-name-part-type="species" reg="cyrtanthum">cyrtanthum</tp:taxon-name-part></tp:taxon-name></italic>
                    </td><td rowspan="1" colspan="1">terete</td><td rowspan="1" colspan="1">present</td><td rowspan="1" colspan="1">minute and triangular or bromeliad-like</td><td rowspan="1" colspan="1">simple</td><td rowspan="1" colspan="1">thyrse</td><td rowspan="1" colspan="1">cupular</td><td rowspan="1" colspan="1">truncate</td><td rowspan="1" colspan="1">white</td><td rowspan="1" colspan="1">white</td><td rowspan="1" colspan="1">wide infundibular</td><td rowspan="1" colspan="1">many</td><td rowspan="1" colspan="1">linear</td><td rowspan="1" colspan="1">well-developed</td></tr><tr><td rowspan="1" colspan="1">7.</td><td rowspan="1" colspan="1">
                      <italic><tp:taxon-name><tp:taxon-name-part taxon-name-part-type="genus" reg="Tanaecium">Tanaecium</tp:taxon-name-part> <tp:taxon-name-part taxon-name-part-type="species" reg="decorticans">decorticans</tp:taxon-name-part></tp:taxon-name></italic>
                    </td><td rowspan="1" colspan="1">terete</td><td rowspan="1" colspan="1">present</td><td rowspan="1" colspan="1">subulate</td><td rowspan="1" colspan="1">trifid</td><td rowspan="1" colspan="1">thyrse</td><td rowspan="1" colspan="1">campanulate or cupular</td><td rowspan="1" colspan="1">truncate</td><td rowspan="1" colspan="1">pink</td><td rowspan="1" colspan="1">white</td><td rowspan="1" colspan="1">infundibular</td><td rowspan="1" colspan="1">one</td><td rowspan="1" colspan="1">linear</td><td rowspan="1" colspan="1">well-developed</td></tr><tr><td rowspan="1" colspan="1">8.</td><td rowspan="1" colspan="1">
                      <italic><tp:taxon-name><tp:taxon-name-part taxon-name-part-type="genus" reg="Tanaecium">Tanaecium</tp:taxon-name-part> <tp:taxon-name-part taxon-name-part-type="species" reg="dichotomum">dichotomum</tp:taxon-name-part></tp:taxon-name></italic>
                    </td><td rowspan="1" colspan="1">terete</td><td rowspan="1" colspan="1">present or absent</td><td rowspan="1" colspan="1">subulate or bromeliad-like</td><td rowspan="1" colspan="1">simple</td><td rowspan="1" colspan="1">thyrse</td><td rowspan="1" colspan="1">campanulate</td><td rowspan="1" colspan="1">bilabiate</td><td rowspan="1" colspan="1">pink</td><td rowspan="1" colspan="1">white</td><td rowspan="1" colspan="1">campanulate or infundibular</td><td rowspan="1" colspan="1">one</td><td rowspan="1" colspan="1">linear</td><td rowspan="1" colspan="1">well-developed</td></tr><tr><td rowspan="1" colspan="1">9.</td><td rowspan="1" colspan="1">
                      <italic><tp:taxon-name><tp:taxon-name-part taxon-name-part-type="genus" reg="Tanaecium">Tanaecium</tp:taxon-name-part> <tp:taxon-name-part taxon-name-part-type="species" reg="duckei">duckei</tp:taxon-name-part></tp:taxon-name></italic>
                    </td><td rowspan="1" colspan="1">terete</td><td rowspan="1" colspan="1">absent</td><td rowspan="1" colspan="1">subulate</td><td rowspan="1" colspan="1">trifid</td><td rowspan="1" colspan="1">thyrse</td><td rowspan="1" colspan="1">tubular</td><td rowspan="1" colspan="1">oblique</td><td rowspan="1" colspan="1">white</td><td rowspan="1" colspan="1">white</td><td rowspan="1" colspan="1">wide infundibular</td><td rowspan="1" colspan="1">many</td><td rowspan="1" colspan="1">linear</td><td rowspan="1" colspan="1">well-developed</td></tr><tr><td rowspan="1" colspan="1">10.</td><td rowspan="1" colspan="1">
                      <italic><tp:taxon-name><tp:taxon-name-part taxon-name-part-type="genus" reg="Tanaecium">Tanaecium</tp:taxon-name-part> <tp:taxon-name-part taxon-name-part-type="species" reg="exitiosum">exitiosum</tp:taxon-name-part></tp:taxon-name></italic>
                    </td><td rowspan="1" colspan="1">terete</td><td rowspan="1" colspan="1">absent</td><td rowspan="1" colspan="1">subulate</td><td rowspan="1" colspan="1">simple</td><td rowspan="1" colspan="1">thyrse</td><td rowspan="1" colspan="1">campanulate</td><td rowspan="1" colspan="1">bilabiate</td><td rowspan="1" colspan="1">white</td><td rowspan="1" colspan="1">white</td><td rowspan="1" colspan="1">wide infundibular</td><td rowspan="1" colspan="1">-</td><td rowspan="1" colspan="1">-</td><td rowspan="1" colspan="1">-</td></tr><tr><td rowspan="1" colspan="1">11.</td><td rowspan="1" colspan="1">
                      <italic><tp:taxon-name><tp:taxon-name-part taxon-name-part-type="genus" reg="Tanaecium">Tanaecium</tp:taxon-name-part> <tp:taxon-name-part taxon-name-part-type="species" reg="jaroba">jaroba</tp:taxon-name-part></tp:taxon-name></italic>
                    </td><td rowspan="1" colspan="1">terete</td><td rowspan="1" colspan="1">present</td><td rowspan="1" colspan="1">minute and triangular or bromeliad-like</td><td rowspan="1" colspan="1">simple</td><td rowspan="1" colspan="1">thyrse</td><td rowspan="1" colspan="1">campanulate</td><td rowspan="1" colspan="1">truncate</td><td rowspan="1" colspan="1">white</td><td rowspan="1" colspan="1">white</td><td rowspan="1" colspan="1">wide infundibular</td><td rowspan="1" colspan="1">many</td><td rowspan="1" colspan="1">elliptic</td><td rowspan="1" colspan="1">absent</td></tr><tr><td rowspan="1" colspan="1">12.</td><td rowspan="1" colspan="1">
                      <italic><tp:taxon-name><tp:taxon-name-part taxon-name-part-type="genus" reg="Tanaecium">Tanaecium</tp:taxon-name-part> <tp:taxon-name-part taxon-name-part-type="species" reg="kuhlmannii">kuhlmannii</tp:taxon-name-part></tp:taxon-name></italic>
                    </td><td rowspan="1" colspan="1">terete</td><td rowspan="1" colspan="1">absent</td><td rowspan="1" colspan="1">subulate</td><td rowspan="1" colspan="1">trifid</td><td rowspan="1" colspan="1">thyrse</td><td rowspan="1" colspan="1">tubular</td><td rowspan="1" colspan="1">oblique</td><td rowspan="1" colspan="1">white</td><td rowspan="1" colspan="1">white</td><td rowspan="1" colspan="1">wide infundibular</td><td rowspan="1" colspan="1">many</td><td rowspan="1" colspan="1">linear</td><td rowspan="1" colspan="1">well-developed</td></tr><tr><td rowspan="1" colspan="1">13.</td><td rowspan="1" colspan="1">
                      <italic><tp:taxon-name><tp:taxon-name-part taxon-name-part-type="genus" reg="Tanaecium">Tanaecium</tp:taxon-name-part> <tp:taxon-name-part taxon-name-part-type="species" reg="neobrasiliense">neobrasiliense</tp:taxon-name-part></tp:taxon-name></italic>
                    </td><td rowspan="1" colspan="1">terete</td><td rowspan="1" colspan="1">absent</td><td rowspan="1" colspan="1">subulate or bromeliad-like</td><td rowspan="1" colspan="1">trifid</td><td rowspan="1" colspan="1">compound thyrse</td><td rowspan="1" colspan="1">campanulate</td><td rowspan="1" colspan="1">truncate</td><td rowspan="1" colspan="1">magenta</td><td rowspan="1" colspan="1">-</td><td rowspan="1" colspan="1">infundibular</td><td rowspan="1" colspan="1">two</td><td rowspan="1" colspan="1">linear</td><td rowspan="1" colspan="1">well-developed</td></tr><tr><td rowspan="1" colspan="1">14.</td><td rowspan="1" colspan="1">
                      <italic><tp:taxon-name><tp:taxon-name-part taxon-name-part-type="genus" reg="Tanaecium">Tanaecium</tp:taxon-name-part> <tp:taxon-name-part taxon-name-part-type="species" reg="parviflorum">parviflorum</tp:taxon-name-part></tp:taxon-name></italic>
                    </td><td rowspan="1" colspan="1">terete or tetragonal</td><td rowspan="1" colspan="1">absent</td><td rowspan="1" colspan="1">subulate or bromeliad-like</td><td rowspan="1" colspan="1">simple</td><td rowspan="1" colspan="1">thyrse</td><td rowspan="1" colspan="1">campanulate</td><td rowspan="1" colspan="1">truncate</td><td rowspan="1" colspan="1">white</td><td rowspan="1" colspan="1">yellow</td><td rowspan="1" colspan="1">infundibular</td><td rowspan="1" colspan="1">two</td><td rowspan="1" colspan="1">linear</td><td rowspan="1" colspan="1">well-developed</td></tr><tr><td rowspan="1" colspan="1">15.</td><td rowspan="1" colspan="1">
                      <italic><tp:taxon-name><tp:taxon-name-part taxon-name-part-type="genus" reg="Tanaecium">Tanaecium</tp:taxon-name-part> <tp:taxon-name-part taxon-name-part-type="species" reg="pyramidatum">pyramidatum</tp:taxon-name-part></tp:taxon-name></italic>
                    </td><td rowspan="1" colspan="1">terete</td><td rowspan="1" colspan="1">absent</td><td rowspan="1" colspan="1">subulate or bromeliad-like</td><td rowspan="1" colspan="1">bifid or trifid</td><td rowspan="1" colspan="1">compound thyrse</td><td rowspan="1" colspan="1">campanulate</td><td rowspan="1" colspan="1">bilabiate or truncate</td><td rowspan="1" colspan="1">pink or magenta</td><td rowspan="1" colspan="1">white</td><td rowspan="1" colspan="1">infundibular</td><td rowspan="1" colspan="1">one</td><td rowspan="1" colspan="1">linear</td><td rowspan="1" colspan="1">well-developed</td></tr><tr><td rowspan="1" colspan="1">16.</td><td rowspan="1" colspan="1">
                      <italic><tp:taxon-name><tp:taxon-name-part taxon-name-part-type="genus" reg="Tanaecium">Tanaecium</tp:taxon-name-part> <tp:taxon-name-part taxon-name-part-type="species" reg="revillae">revillae</tp:taxon-name-part></tp:taxon-name></italic>
                    </td><td rowspan="1" colspan="1">terete</td><td rowspan="1" colspan="1">absent</td><td rowspan="1" colspan="1">subulate or bromeliad-like</td><td rowspan="1" colspan="1">simple</td><td rowspan="1" colspan="1">thyrse</td><td rowspan="1" colspan="1">campanulate</td><td rowspan="1" colspan="1">bilabiate</td><td rowspan="1" colspan="1">pink</td><td rowspan="1" colspan="1">white</td><td rowspan="1" colspan="1">infundibular</td><td rowspan="1" colspan="1">one</td><td rowspan="1" colspan="1">linear-oblong</td><td rowspan="1" colspan="1">vestigial</td></tr><tr><td rowspan="1" colspan="1">17.</td><td rowspan="1" colspan="1">
                      <italic><tp:taxon-name><tp:taxon-name-part taxon-name-part-type="genus" reg="Tanaecium">Tanaecium</tp:taxon-name-part> <tp:taxon-name-part taxon-name-part-type="species" reg="selloi">selloi</tp:taxon-name-part></tp:taxon-name></italic>
                    </td><td rowspan="1" colspan="1">terete</td><td rowspan="1" colspan="1">absent</td><td rowspan="1" colspan="1">minute and triangular or foliaceous</td><td rowspan="1" colspan="1">simple</td><td rowspan="1" colspan="1">thyrse</td><td rowspan="1" colspan="1">campanulate</td><td rowspan="1" colspan="1">bilabiate</td><td rowspan="1" colspan="1">pink</td><td rowspan="1" colspan="1">white</td><td rowspan="1" colspan="1">infundibular</td><td rowspan="1" colspan="1">one</td><td rowspan="1" colspan="1">linear</td><td rowspan="1" colspan="1">well-developed</td></tr><tr><td rowspan="1" colspan="1">18.</td><td rowspan="1" colspan="1">
                      <italic><tp:taxon-name><tp:taxon-name-part taxon-name-part-type="genus" reg="Tanaecium">Tanaecium</tp:taxon-name-part> <tp:taxon-name-part taxon-name-part-type="species" reg="tetragonolobum">tetragonolobum</tp:taxon-name-part></tp:taxon-name></italic>
                    </td><td rowspan="1" colspan="1">terete or tetragonal</td><td rowspan="1" colspan="1">present</td><td rowspan="1" colspan="1">subulate</td><td rowspan="1" colspan="1">simple</td><td rowspan="1" colspan="1">thyrse</td><td rowspan="1" colspan="1">cupular</td><td rowspan="1" colspan="1">truncate</td><td rowspan="1" colspan="1">white</td><td rowspan="1" colspan="1">yellow</td><td rowspan="1" colspan="1">infundibular</td><td rowspan="1" colspan="1">many</td><td rowspan="1" colspan="1">linear</td><td rowspan="1" colspan="1">well-developed</td></tr><tr><td rowspan="1" colspan="1">19.</td><td rowspan="1" colspan="1">
                      <italic><tp:taxon-name><tp:taxon-name-part taxon-name-part-type="genus" reg="Tanaecium">Tanaecium</tp:taxon-name-part> <tp:taxon-name-part taxon-name-part-type="species" reg="tetramerum">tetramerum</tp:taxon-name-part></tp:taxon-name></italic>
                    </td><td rowspan="1" colspan="1">terete</td><td rowspan="1" colspan="1">absent</td><td rowspan="1" colspan="1">subulate or bromeliad-like</td><td rowspan="1" colspan="1">absent</td><td rowspan="1" colspan="1">fascicule</td><td rowspan="1" colspan="1">tubular</td><td rowspan="1" colspan="1">truncate</td><td rowspan="1" colspan="1">white</td><td rowspan="1" colspan="1">white</td><td rowspan="1" colspan="1">hypocrateriform</td><td rowspan="1" colspan="1">two</td><td rowspan="1" colspan="1">elliptic</td><td rowspan="1" colspan="1">well-developed</td></tr><tr><td rowspan="1" colspan="1">20.</td><td rowspan="1" colspan="1">
                      <italic><tp:taxon-name><tp:taxon-name-part taxon-name-part-type="genus" reg="Tanaecium">Tanaecium</tp:taxon-name-part> <tp:taxon-name-part taxon-name-part-type="species" reg="truncatum">truncatum</tp:taxon-name-part></tp:taxon-name></italic>
                    </td><td rowspan="1" colspan="1">terete</td><td rowspan="1" colspan="1">present</td><td rowspan="1" colspan="1">subulate or bromeliad-like</td><td rowspan="1" colspan="1">trifid</td><td rowspan="1" colspan="1">thyrse</td><td rowspan="1" colspan="1">campanulate</td><td rowspan="1" colspan="1">oblique or truncate</td><td rowspan="1" colspan="1">pale yellow</td><td rowspan="1" colspan="1">yellow</td><td rowspan="1" colspan="1">infundibular</td><td rowspan="1" colspan="1">two</td><td rowspan="1" colspan="1">linear</td><td rowspan="1" colspan="1">well-developed</td></tr><tr><td rowspan="1" colspan="1">21.</td><td rowspan="1" colspan="1">
                      <italic><tp:taxon-name><tp:taxon-name-part taxon-name-part-type="genus" reg="Tanaecium">Tanaecium</tp:taxon-name-part> <tp:taxon-name-part taxon-name-part-type="species" reg="xanthophyllum">xanthophyllum</tp:taxon-name-part></tp:taxon-name></italic>
                    </td><td rowspan="1" colspan="1">terete</td><td rowspan="1" colspan="1">present</td><td rowspan="1" colspan="1">minute and triangular or bromeliad-like</td><td rowspan="1" colspan="1">trifid</td><td rowspan="1" colspan="1">compound thyrse</td><td rowspan="1" colspan="1">campanulate</td><td rowspan="1" colspan="1">bilabiate</td><td rowspan="1" colspan="1">yellow</td><td rowspan="1" colspan="1">yellow</td><td rowspan="1" colspan="1">infundibular</td><td rowspan="1" colspan="1">two</td><td rowspan="1" colspan="1">linear</td><td rowspan="1" colspan="1">well-developed</td></tr></tbody></table></table-wrap></tp:treatment-sec><ref-list><ref id="B16"><mixed-citation xmlns:xlink="http://www.w3.org/1999/xlink" xlink:type="simple"><person-group><name name-style="western"><surname>Lohmann</surname><given-names>LG</given-names></name><name name-style="western"><surname>Taylor</surname><given-names>CM</given-names></name></person-group> (<year>2014</year>) <article-title>A new generic classification of Tribe <tp:taxon-name><tp:taxon-name-part taxon-name-part-type="tribe">Bignonieae</tp:taxon-name-part></tp:taxon-name> (<tp:taxon-name><tp:taxon-name-part taxon-name-part-type="family">Bignoniaceae</tp:taxon-name-part></tp:taxon-name>).</article-title><source>Annals of the Missouri Botanical Garden</source><volume>99</volume>(<issue>3</issue>): <fpage>348</fpage>–<lpage>489</lpage>. <ext-link xlink:type="simple" ext-link-type="doi" xlink:href="10.3417/2003187">https://doi.org/10.3417/2003187</ext-link></mixed-citation></ref></ref-list></tp:taxon-treatment>
