# Supplementary material for: An updated synopsis of Tanaecium (Bignonieae, Bignoniaceae)
Source: PhytoKeys. 2019 Sep 26;132:31–52. doi: 10.3897/phytokeys.132.37538 (PMC6776558; doi:10.3897/phytokeys.132.37538)
Supplement: XML Treatment for Tanaecium jaroba [file phytokeys.132.37538-treatment11.xml]

<!DOCTYPE tp:taxon-treatment
  PUBLIC "-//TaxonX//DTD Taxonomic Treatment Publishing DTD v0 20100105//EN" "tax-treatment-NSO.dtd">
<tp:taxon-treatment xmlns:tp="http://www.plazi.org/taxpub"><tp:treatment-meta><kwd-group><label>Taxon classification</label><kwd><named-content xmlns:xlink="http://www.w3.org/1999/xlink" content-type="kingdom">Plantae</named-content></kwd><kwd><named-content xmlns:xlink="http://www.w3.org/1999/xlink" content-type="order">Lamiales</named-content></kwd><kwd><named-content xmlns:xlink="http://www.w3.org/1999/xlink" content-type="family">Bignoniaceae</named-content></kwd></kwd-group><mixed-citation publication-type="journal"><person-group><name><surname>Frazão</surname><given-names>Annelise</given-names></name><name><surname>Lohmann</surname><given-names>Lúcia G.</given-names></name></person-group><article-title>An updated synopsis of <italic><tp:taxon-name><tp:taxon-name-part taxon-name-part-type="genus" reg="Tanaecium">Tanaecium</tp:taxon-name-part></tp:taxon-name></italic> (<tp:taxon-name><tp:taxon-name-part taxon-name-part-type="tribe">Bignonieae</tp:taxon-name-part></tp:taxon-name>, <tp:taxon-name><tp:taxon-name-part taxon-name-part-type="family">Bignoniaceae</tp:taxon-name-part></tp:taxon-name>)</article-title><source>PhytoKeys</source><day>26</day><month>9</month><year>2019</year><volume>132</volume><fpage>31</fpage><lpage>52</lpage><pub-id pub-id-type="doi">10.3897/phytokeys.132.37538</pub-id></mixed-citation></tp:treatment-meta><tp:nomenclature><label>11.</label><tp:taxon-name><object-id xmlns:xlink="http://www.w3.org/1999/xlink" content-type="arpha" xlink:type="simple">E4CB5244-3A6A-5AC9-AE86-878ECCF5A85D</object-id>
              <tp:taxon-name-part taxon-name-part-type="genus" reg="Tanaecium">Tanaecium</tp:taxon-name-part>
              <tp:taxon-name-part taxon-name-part-type="species" reg="jaroba">jaroba</tp:taxon-name-part>
            </tp:taxon-name><tp:taxon-authority>Sw., Prodr. 92: 1788.</tp:taxon-authority><xref ref-type="fig" rid="F1">Fig. 1D, N, R</xref></tp:nomenclature><tp:treatment-sec sec-type="material" id="SECID0EAHBI"><title>Type.</title><p>Jamaica, s. loc., s.d., O. Swartz s.n. (holotype, S not seen).</p></tp:treatment-sec><tp:treatment-sec sec-type="habitat" id="SECID0EFHBI"><title>Habitat and distribution.</title><p><italic><tp:taxon-name><tp:taxon-name-part taxon-name-part-type="genus" reg="Tanaecium">Tanaecium</tp:taxon-name-part> <tp:taxon-name-part taxon-name-part-type="species" reg="jaroba">jaroba</tp:taxon-name-part></tp:taxon-name></italic> grows in flooded and swampy forests (<xref ref-type="bibr" rid="B9">Gentry 1997</xref>) in Bolivia (Beni, La Paz), Brazil (Acre, Amazonas, Mato Grosso, Mato Grosso do Sul, Pará, Rondônia, Roraima), Colombia (Amazonas, Antioquia, Atlántico, Bolívar, Caquetá, La Guajira, Magdalena, Sucre), Costa Rica (Limón), Ecuador (Napo, Orellana), French Guiana (Cayenne), Guyana, Lesser Antilles (Jamaica, St. Vincent), Panamá (Panamá), Peru (Loreto, Madre de Dios, Ucayali), Trinidad and Tobago, and Venezuela (Amazonas, Apure, Bolívar, Carabobo, Delta Amacuro, Guárico, Zulia).</p></tp:treatment-sec><tp:treatment-sec sec-type="phenology" id="SECID0E1HBI"><title>Phenology.</title><p>Flowering: April to August and November to December; fruiting: March to August and December.</p></tp:treatment-sec><tp:treatment-sec sec-type="notes" id="SECID0E6HBI"><title>Notes.</title><p>This species has the longest wide infundibular white flowers in the whole tribe <tp:taxon-name><tp:taxon-name-part taxon-name-part-type="tribe">Bignonieae</tp:taxon-name-part></tp:taxon-name>, with corollas up to 35 cm long (<xref ref-type="bibr" rid="B9">Gentry 1997</xref>, <xref ref-type="bibr" rid="B13">Howard 1989</xref>). It is most morphologically similar to <italic><tp:taxon-name><tp:taxon-name-part taxon-name-part-type="genus" reg="Tanaecium">T.</tp:taxon-name-part> <tp:taxon-name-part taxon-name-part-type="species" reg="crucigerum">crucigerum</tp:taxon-name-part></tp:taxon-name></italic>, with which it shares ellipsoid fruits that bear wingless woody seeds (Tab. <xref ref-type="table" rid="T1">1</xref>). <italic><tp:taxon-name><tp:taxon-name-part taxon-name-part-type="genus" reg="Tanaecium">Tanaecium</tp:taxon-name-part> <tp:taxon-name-part taxon-name-part-type="species" reg="jaroba">jaroba</tp:taxon-name-part></tp:taxon-name></italic> differs from <italic><tp:taxon-name><tp:taxon-name-part taxon-name-part-type="genus" reg="Tanaecium">T.</tp:taxon-name-part> <tp:taxon-name-part taxon-name-part-type="species" reg="crucigerum">crucigerum</tp:taxon-name-part></tp:taxon-name></italic> by the glabrous or pubescent leaflets abaxially (vs. whitish-tomentose leaflets abaxially in <italic><tp:taxon-name><tp:taxon-name-part taxon-name-part-type="genus" reg="Tanaecium">T.</tp:taxon-name-part> <tp:taxon-name-part taxon-name-part-type="species" reg="crucigerum">crucigerum</tp:taxon-name-part></tp:taxon-name></italic>).</p></tp:treatment-sec><tp:treatment-sec><!--Section generated to contain objects referenced in tp:taxon-treatment.--><fig id="F1" position="float" orientation="portrait"><object-id xmlns:xlink="http://www.w3.org/1999/xlink" content-type="doi" xlink:type="simple">10.3897/phytokeys.132.37538.figure1</object-id><object-id xmlns:xlink="http://www.w3.org/1999/xlink" content-type="arpha" xlink:type="simple">1274BABD-B138-555A-9E50-0A9F5CF7D8AB</object-id><label>Figure 1.</label><caption><p>Morphological diversity of <italic><tp:taxon-name><tp:taxon-name-part taxon-name-part-type="genus" reg="Tanaecium">Tanaecium</tp:taxon-name-part></tp:taxon-name></italic>. <bold>A–K</bold> Flowers <bold>A</bold><italic><tp:taxon-name><tp:taxon-name-part taxon-name-part-type="genus" reg="Tanaecium">T.</tp:taxon-name-part> <tp:taxon-name-part taxon-name-part-type="species" reg="bilabiatum">bilabiatum</tp:taxon-name-part></tp:taxon-name></italic><bold>B</bold><italic><tp:taxon-name><tp:taxon-name-part taxon-name-part-type="genus" reg="Tanaecium">T.</tp:taxon-name-part> <tp:taxon-name-part taxon-name-part-type="species" reg="dichotomum">dichotomum</tp:taxon-name-part></tp:taxon-name></italic><bold>C</bold><italic><tp:taxon-name><tp:taxon-name-part taxon-name-part-type="genus" reg="Tanaecium">T.</tp:taxon-name-part> <tp:taxon-name-part taxon-name-part-type="species" reg="duckei">duckei</tp:taxon-name-part></tp:taxon-name></italic><bold>D</bold><italic><tp:taxon-name><tp:taxon-name-part taxon-name-part-type="genus" reg="Tanaecium">T.</tp:taxon-name-part> <tp:taxon-name-part taxon-name-part-type="species" reg="jaroba">jaroba</tp:taxon-name-part></tp:taxon-name></italic><bold>E</bold><italic><tp:taxon-name><tp:taxon-name-part taxon-name-part-type="genus" reg="Tanaecium">T.</tp:taxon-name-part> <tp:taxon-name-part taxon-name-part-type="species" reg="parviflorum">parviflorum</tp:taxon-name-part></tp:taxon-name></italic><bold>F</bold><italic><tp:taxon-name><tp:taxon-name-part taxon-name-part-type="genus" reg="Tanaecium">T.</tp:taxon-name-part> <tp:taxon-name-part taxon-name-part-type="species" reg="pyramidatum">pyramidatum</tp:taxon-name-part></tp:taxon-name></italic><bold>G</bold><italic><tp:taxon-name><tp:taxon-name-part taxon-name-part-type="genus" reg="Tanaecium">T.</tp:taxon-name-part> <tp:taxon-name-part taxon-name-part-type="species" reg="revillae">revillae</tp:taxon-name-part></tp:taxon-name></italic><bold>H</bold><italic><tp:taxon-name><tp:taxon-name-part taxon-name-part-type="genus" reg="Tanaecium">T.</tp:taxon-name-part> <tp:taxon-name-part taxon-name-part-type="species" reg="tetragonolobum">tetragonolobum</tp:taxon-name-part></tp:taxon-name></italic><bold>I</bold><italic><tp:taxon-name><tp:taxon-name-part taxon-name-part-type="genus" reg="Tanaecium">T.</tp:taxon-name-part> <tp:taxon-name-part taxon-name-part-type="species" reg="tetramerum">tetramerum</tp:taxon-name-part></tp:taxon-name></italic><bold>J</bold><italic><tp:taxon-name><tp:taxon-name-part taxon-name-part-type="genus" reg="Tanaecium">T.</tp:taxon-name-part> <tp:taxon-name-part taxon-name-part-type="species" reg="truncatum">truncatum</tp:taxon-name-part></tp:taxon-name></italic><bold>K</bold><italic><tp:taxon-name><tp:taxon-name-part taxon-name-part-type="genus" reg="Tanaecium">T.</tp:taxon-name-part> <tp:taxon-name-part taxon-name-part-type="species" reg="xanthophyllum">xanthophyllum.</tp:taxon-name-part></tp:taxon-name></italic><bold>L–P</bold> Fruits <bold>L</bold><italic><tp:taxon-name><tp:taxon-name-part taxon-name-part-type="genus" reg="Tanaecium">T.</tp:taxon-name-part> <tp:taxon-name-part taxon-name-part-type="species" reg="bilabiatum">bilabiatum</tp:taxon-name-part></tp:taxon-name></italic><bold>M</bold><italic><tp:taxon-name><tp:taxon-name-part taxon-name-part-type="genus" reg="Tanaecium">T.</tp:taxon-name-part> <tp:taxon-name-part taxon-name-part-type="species" reg="cyrtanthum">cyrtanthum</tp:taxon-name-part></tp:taxon-name></italic><bold>N</bold><italic><tp:taxon-name><tp:taxon-name-part taxon-name-part-type="genus" reg="Tanaecium">T.</tp:taxon-name-part> <tp:taxon-name-part taxon-name-part-type="species" reg="jaroba">jaroba</tp:taxon-name-part></tp:taxon-name></italic><bold>O</bold><italic><tp:taxon-name><tp:taxon-name-part taxon-name-part-type="genus" reg="Tanaecium">T.</tp:taxon-name-part> <tp:taxon-name-part taxon-name-part-type="species" reg="selloi">selloi</tp:taxon-name-part></tp:taxon-name></italic><bold>P</bold><italic><tp:taxon-name><tp:taxon-name-part taxon-name-part-type="genus" reg="Tanaecium">T.</tp:taxon-name-part> <tp:taxon-name-part taxon-name-part-type="species" reg="tetragonolobum">tetragonolobum</tp:taxon-name-part></tp:taxon-name></italic>. <bold>Q–T</bold> Seeds <bold>Q</bold><italic><tp:taxon-name><tp:taxon-name-part taxon-name-part-type="genus" reg="Tanaecium">T.</tp:taxon-name-part> <tp:taxon-name-part taxon-name-part-type="species" reg="cyrtanthum">cyrtanthum</tp:taxon-name-part></tp:taxon-name></italic><bold>R</bold><italic><tp:taxon-name><tp:taxon-name-part taxon-name-part-type="genus" reg="Tanaecium">T.</tp:taxon-name-part> <tp:taxon-name-part taxon-name-part-type="species" reg="jaroba">jaroba</tp:taxon-name-part></tp:taxon-name></italic><bold>S</bold><italic><tp:taxon-name><tp:taxon-name-part taxon-name-part-type="genus" reg="Tanaecium">T.</tp:taxon-name-part> <tp:taxon-name-part taxon-name-part-type="species" reg="revillae">revillae</tp:taxon-name-part></tp:taxon-name></italic><bold>T</bold><italic><tp:taxon-name><tp:taxon-name-part taxon-name-part-type="genus" reg="Tanaecium">T.</tp:taxon-name-part> <tp:taxon-name-part taxon-name-part-type="species" reg="selloi">selloi</tp:taxon-name-part></tp:taxon-name></italic>. Photos by A. Frazão, except <bold>A</bold> by B. Gomes <bold>B</bold> by R. Lopes <bold>E, M</bold> by C. Siniscalchi <bold>G</bold> by E. Kataoka <bold>H</bold> by Stevens <bold>I</bold> by Parada-Gutierrez <bold>J</bold> by L.H.M. Fonseca.</p></caption><graphic xmlns:xlink="http://www.w3.org/1999/xlink" xlink:href="phytokeys-132-031-g001.jpg" position="float" orientation="portrait" xlink:type="simple" id="oo_342579.jpg"><uri content-type="original_file" xlink:type="simple">https://binary.pensoft.net/fig/342579</uri></graphic></fig><table-wrap id="T1" position="float" orientation="portrait"><label>Table 1.</label><caption><p>Characters useful to recognize <italic><tp:taxon-name><tp:taxon-name-part taxon-name-part-type="genus" reg="Tanaecium">Tanaecium</tp:taxon-name-part></tp:taxon-name></italic> species.</p></caption><table id="TID0ECFAI" rules="all"><tbody><tr><th rowspan="1" colspan="2"><italic><tp:taxon-name><tp:taxon-name-part taxon-name-part-type="genus" reg="Tanaecium">Tanaecium</tp:taxon-name-part></tp:taxon-name></italic> species</th><th rowspan="1" colspan="1">Branchlet section</th><th rowspan="1" colspan="1">Interpetiolar glandular field</th><th rowspan="1" colspan="1">Prophylls of the axillary buds</th><th rowspan="1" colspan="1">Tendril type</th><th rowspan="1" colspan="1">Inflorescence type</th><th rowspan="1" colspan="1">Calyx shape</th><th rowspan="1" colspan="1">Calyx aperture</th><th rowspan="1" colspan="1">Corolla color</th><th rowspan="1" colspan="1">Corolla mouth color</th><th rowspan="1" colspan="1">Corolla shape</th><th rowspan="1" colspan="1">Ovules series</th><th rowspan="1" colspan="1">Fruit shape</th><th rowspan="1" colspan="1">Seeds wings</th></tr><tr><td rowspan="1" colspan="1">1.</td><td rowspan="1" colspan="1">
                      <italic><tp:taxon-name><tp:taxon-name-part taxon-name-part-type="genus" reg="Tanaecium">Tanaecium</tp:taxon-name-part> <tp:taxon-name-part taxon-name-part-type="species" reg="affine">affine</tp:taxon-name-part></tp:taxon-name></italic>
                    </td><td rowspan="1" colspan="1">terete or tetragonal</td><td rowspan="1" colspan="1">present</td><td rowspan="1" colspan="1">subulate or bromeliad-like</td><td rowspan="1" colspan="1">simple</td><td rowspan="1" colspan="1">compound thyrse</td><td rowspan="1" colspan="1">campanulate</td><td rowspan="1" colspan="1">bilabiate</td><td rowspan="1" colspan="1">white</td><td rowspan="1" colspan="1">white</td><td rowspan="1" colspan="1">infundibular</td><td rowspan="1" colspan="1">one</td><td rowspan="1" colspan="1">linear</td><td rowspan="1" colspan="1">well-developed</td></tr><tr><td rowspan="1" colspan="1">2.</td><td rowspan="1" colspan="1">
                      <italic><tp:taxon-name><tp:taxon-name-part taxon-name-part-type="genus" reg="Tanaecium">Tanaecium</tp:taxon-name-part> <tp:taxon-name-part taxon-name-part-type="species" reg="apiculatum">apiculatum</tp:taxon-name-part></tp:taxon-name></italic>
                    </td><td rowspan="1" colspan="1">terete</td><td rowspan="1" colspan="1">absent</td><td rowspan="1" colspan="1">subulate or bromeliad-like</td><td rowspan="1" colspan="1">absent</td><td rowspan="1" colspan="1">raceme</td><td rowspan="1" colspan="1">tubular</td><td rowspan="1" colspan="1">truncate</td><td rowspan="1" colspan="1">white</td><td rowspan="1" colspan="1">white</td><td rowspan="1" colspan="1">wide infundibular</td><td rowspan="1" colspan="1">many</td><td rowspan="1" colspan="1">-</td><td rowspan="1" colspan="1">-</td></tr><tr><td rowspan="1" colspan="1">3.</td><td rowspan="1" colspan="1">
                      <italic><tp:taxon-name><tp:taxon-name-part taxon-name-part-type="genus" reg="Tanaecium">Tanaecium</tp:taxon-name-part> <tp:taxon-name-part taxon-name-part-type="species" reg="bilabiatum">bilabiatum</tp:taxon-name-part></tp:taxon-name></italic>
                    </td><td rowspan="1" colspan="1">terete</td><td rowspan="1" colspan="1">absent</td><td rowspan="1" colspan="1">subulate or bromeliad-like</td><td rowspan="1" colspan="1">simple</td><td rowspan="1" colspan="1">thyrse</td><td rowspan="1" colspan="1">campanulate or tubular</td><td rowspan="1" colspan="1">bilabiate</td><td rowspan="1" colspan="1">white</td><td rowspan="1" colspan="1">yellow</td><td rowspan="1" colspan="1">infundibular</td><td rowspan="1" colspan="1">one</td><td rowspan="1" colspan="1">linear</td><td rowspan="1" colspan="1">vestigial</td></tr><tr><td rowspan="1" colspan="1">4.</td><td rowspan="1" colspan="1">
                      <italic><tp:taxon-name><tp:taxon-name-part taxon-name-part-type="genus" reg="Tanaecium">Tanaecium</tp:taxon-name-part> <tp:taxon-name-part taxon-name-part-type="species" reg="caudiculatum">caudiculatum</tp:taxon-name-part></tp:taxon-name></italic>
                    </td><td rowspan="1" colspan="1">tetragonal</td><td rowspan="1" colspan="1">absent</td><td rowspan="1" colspan="1">subulate or bromeliad-like</td><td rowspan="1" colspan="1">simple</td><td rowspan="1" colspan="1">thyrse</td><td rowspan="1" colspan="1">campanulate</td><td rowspan="1" colspan="1">truncate</td><td rowspan="1" colspan="1">pale yellow</td><td rowspan="1" colspan="1">white</td><td rowspan="1" colspan="1">campanulate</td><td rowspan="1" colspan="1">one</td><td rowspan="1" colspan="1">linear</td><td rowspan="1" colspan="1">well-developed</td></tr><tr><td rowspan="1" colspan="1">5.</td><td rowspan="1" colspan="1">
                      <italic><tp:taxon-name><tp:taxon-name-part taxon-name-part-type="genus" reg="Tanaecium">Tanaecium</tp:taxon-name-part> <tp:taxon-name-part taxon-name-part-type="species" reg="crucigerum">crucigerum</tp:taxon-name-part></tp:taxon-name></italic>
                    </td><td rowspan="1" colspan="1">terete</td><td rowspan="1" colspan="1">present</td><td rowspan="1" colspan="1">minute and triangular or bromeliad-like</td><td rowspan="1" colspan="1">simple</td><td rowspan="1" colspan="1">thyrse</td><td rowspan="1" colspan="1">cupular</td><td rowspan="1" colspan="1">truncate</td><td rowspan="1" colspan="1">white</td><td rowspan="1" colspan="1">white</td><td rowspan="1" colspan="1">wide infundibular</td><td rowspan="1" colspan="1">many</td><td rowspan="1" colspan="1">elliptic</td><td rowspan="1" colspan="1">absent</td></tr><tr><td rowspan="1" colspan="1">6.</td><td rowspan="1" colspan="1">
                      <italic><tp:taxon-name><tp:taxon-name-part taxon-name-part-type="genus" reg="Tanaecium">Tanaecium</tp:taxon-name-part> <tp:taxon-name-part taxon-name-part-type="species" reg="cyrtanthum">cyrtanthum</tp:taxon-name-part></tp:taxon-name></italic>
                    </td><td rowspan="1" colspan="1">terete</td><td rowspan="1" colspan="1">present</td><td rowspan="1" colspan="1">minute and triangular or bromeliad-like</td><td rowspan="1" colspan="1">simple</td><td rowspan="1" colspan="1">thyrse</td><td rowspan="1" colspan="1">cupular</td><td rowspan="1" colspan="1">truncate</td><td rowspan="1" colspan="1">white</td><td rowspan="1" colspan="1">white</td><td rowspan="1" colspan="1">wide infundibular</td><td rowspan="1" colspan="1">many</td><td rowspan="1" colspan="1">linear</td><td rowspan="1" colspan="1">well-developed</td></tr><tr><td rowspan="1" colspan="1">7.</td><td rowspan="1" colspan="1">
                      <italic><tp:taxon-name><tp:taxon-name-part taxon-name-part-type="genus" reg="Tanaecium">Tanaecium</tp:taxon-name-part> <tp:taxon-name-part taxon-name-part-type="species" reg="decorticans">decorticans</tp:taxon-name-part></tp:taxon-name></italic>
                    </td><td rowspan="1" colspan="1">terete</td><td rowspan="1" colspan="1">present</td><td rowspan="1" colspan="1">subulate</td><td rowspan="1" colspan="1">trifid</td><td rowspan="1" colspan="1">thyrse</td><td rowspan="1" colspan="1">campanulate or cupular</td><td rowspan="1" colspan="1">truncate</td><td rowspan="1" colspan="1">pink</td><td rowspan="1" colspan="1">white</td><td rowspan="1" colspan="1">infundibular</td><td rowspan="1" colspan="1">one</td><td rowspan="1" colspan="1">linear</td><td rowspan="1" colspan="1">well-developed</td></tr><tr><td rowspan="1" colspan="1">8.</td><td rowspan="1" colspan="1">
                      <italic><tp:taxon-name><tp:taxon-name-part taxon-name-part-type="genus" reg="Tanaecium">Tanaecium</tp:taxon-name-part> <tp:taxon-name-part taxon-name-part-type="species" reg="dichotomum">dichotomum</tp:taxon-name-part></tp:taxon-name></italic>
                    </td><td rowspan="1" colspan="1">terete</td><td rowspan="1" colspan="1">present or absent</td><td rowspan="1" colspan="1">subulate or bromeliad-like</td><td rowspan="1" colspan="1">simple</td><td rowspan="1" colspan="1">thyrse</td><td rowspan="1" colspan="1">campanulate</td><td rowspan="1" colspan="1">bilabiate</td><td rowspan="1" colspan="1">pink</td><td rowspan="1" colspan="1">white</td><td rowspan="1" colspan="1">campanulate or infundibular</td><td rowspan="1" colspan="1">one</td><td rowspan="1" colspan="1">linear</td><td rowspan="1" colspan="1">well-developed</td></tr><tr><td rowspan="1" colspan="1">9.</td><td rowspan="1" colspan="1">
                      <italic><tp:taxon-name><tp:taxon-name-part taxon-name-part-type="genus" reg="Tanaecium">Tanaecium</tp:taxon-name-part> <tp:taxon-name-part taxon-name-part-type="species" reg="duckei">duckei</tp:taxon-name-part></tp:taxon-name></italic>
                    </td><td rowspan="1" colspan="1">terete</td><td rowspan="1" colspan="1">absent</td><td rowspan="1" colspan="1">subulate</td><td rowspan="1" colspan="1">trifid</td><td rowspan="1" colspan="1">thyrse</td><td rowspan="1" colspan="1">tubular</td><td rowspan="1" colspan="1">oblique</td><td rowspan="1" colspan="1">white</td><td rowspan="1" colspan="1">white</td><td rowspan="1" colspan="1">wide infundibular</td><td rowspan="1" colspan="1">many</td><td rowspan="1" colspan="1">linear</td><td rowspan="1" colspan="1">well-developed</td></tr><tr><td rowspan="1" colspan="1">10.</td><td rowspan="1" colspan="1">
                      <italic><tp:taxon-name><tp:taxon-name-part taxon-name-part-type="genus" reg="Tanaecium">Tanaecium</tp:taxon-name-part> <tp:taxon-name-part taxon-name-part-type="species" reg="exitiosum">exitiosum</tp:taxon-name-part></tp:taxon-name></italic>
                    </td><td rowspan="1" colspan="1">terete</td><td rowspan="1" colspan="1">absent</td><td rowspan="1" colspan="1">subulate</td><td rowspan="1" colspan="1">simple</td><td rowspan="1" colspan="1">thyrse</td><td rowspan="1" colspan="1">campanulate</td><td rowspan="1" colspan="1">bilabiate</td><td rowspan="1" colspan="1">white</td><td rowspan="1" colspan="1">white</td><td rowspan="1" colspan="1">wide infundibular</td><td rowspan="1" colspan="1">-</td><td rowspan="1" colspan="1">-</td><td rowspan="1" colspan="1">-</td></tr><tr><td rowspan="1" colspan="1">11.</td><td rowspan="1" colspan="1">
                      <italic><tp:taxon-name><tp:taxon-name-part taxon-name-part-type="genus" reg="Tanaecium">Tanaecium</tp:taxon-name-part> <tp:taxon-name-part taxon-name-part-type="species" reg="jaroba">jaroba</tp:taxon-name-part></tp:taxon-name></italic>
                    </td><td rowspan="1" colspan="1">terete</td><td rowspan="1" colspan="1">present</td><td rowspan="1" colspan="1">minute and triangular or bromeliad-like</td><td rowspan="1" colspan="1">simple</td><td rowspan="1" colspan="1">thyrse</td><td rowspan="1" colspan="1">campanulate</td><td rowspan="1" colspan="1">truncate</td><td rowspan="1" colspan="1">white</td><td rowspan="1" colspan="1">white</td><td rowspan="1" colspan="1">wide infundibular</td><td rowspan="1" colspan="1">many</td><td rowspan="1" colspan="1">elliptic</td><td rowspan="1" colspan="1">absent</td></tr><tr><td rowspan="1" colspan="1">12.</td><td rowspan="1" colspan="1">
                      <italic><tp:taxon-name><tp:taxon-name-part taxon-name-part-type="genus" reg="Tanaecium">Tanaecium</tp:taxon-name-part> <tp:taxon-name-part taxon-name-part-type="species" reg="kuhlmannii">kuhlmannii</tp:taxon-name-part></tp:taxon-name></italic>
                    </td><td rowspan="1" colspan="1">terete</td><td rowspan="1" colspan="1">absent</td><td rowspan="1" colspan="1">subulate</td><td rowspan="1" colspan="1">trifid</td><td rowspan="1" colspan="1">thyrse</td><td rowspan="1" colspan="1">tubular</td><td rowspan="1" colspan="1">oblique</td><td rowspan="1" colspan="1">white</td><td rowspan="1" colspan="1">white</td><td rowspan="1" colspan="1">wide infundibular</td><td rowspan="1" colspan="1">many</td><td rowspan="1" colspan="1">linear</td><td rowspan="1" colspan="1">well-developed</td></tr><tr><td rowspan="1" colspan="1">13.</td><td rowspan="1" colspan="1">
                      <italic><tp:taxon-name><tp:taxon-name-part taxon-name-part-type="genus" reg="Tanaecium">Tanaecium</tp:taxon-name-part> <tp:taxon-name-part taxon-name-part-type="species" reg="neobrasiliense">neobrasiliense</tp:taxon-name-part></tp:taxon-name></italic>
                    </td><td rowspan="1" colspan="1">terete</td><td rowspan="1" colspan="1">absent</td><td rowspan="1" colspan="1">subulate or bromeliad-like</td><td rowspan="1" colspan="1">trifid</td><td rowspan="1" colspan="1">compound thyrse</td><td rowspan="1" colspan="1">campanulate</td><td rowspan="1" colspan="1">truncate</td><td rowspan="1" colspan="1">magenta</td><td rowspan="1" colspan="1">-</td><td rowspan="1" colspan="1">infundibular</td><td rowspan="1" colspan="1">two</td><td rowspan="1" colspan="1">linear</td><td rowspan="1" colspan="1">well-developed</td></tr><tr><td rowspan="1" colspan="1">14.</td><td rowspan="1" colspan="1">
                      <italic><tp:taxon-name><tp:taxon-name-part taxon-name-part-type="genus" reg="Tanaecium">Tanaecium</tp:taxon-name-part> <tp:taxon-name-part taxon-name-part-type="species" reg="parviflorum">parviflorum</tp:taxon-name-part></tp:taxon-name></italic>
                    </td><td rowspan="1" colspan="1">terete or tetragonal</td><td rowspan="1" colspan="1">absent</td><td rowspan="1" colspan="1">subulate or bromeliad-like</td><td rowspan="1" colspan="1">simple</td><td rowspan="1" colspan="1">thyrse</td><td rowspan="1" colspan="1">campanulate</td><td rowspan="1" colspan="1">truncate</td><td rowspan="1" colspan="1">white</td><td rowspan="1" colspan="1">yellow</td><td rowspan="1" colspan="1">infundibular</td><td rowspan="1" colspan="1">two</td><td rowspan="1" colspan="1">linear</td><td rowspan="1" colspan="1">well-developed</td></tr><tr><td rowspan="1" colspan="1">15.</td><td rowspan="1" colspan="1">
                      <italic><tp:taxon-name><tp:taxon-name-part taxon-name-part-type="genus" reg="Tanaecium">Tanaecium</tp:taxon-name-part> <tp:taxon-name-part taxon-name-part-type="species" reg="pyramidatum">pyramidatum</tp:taxon-name-part></tp:taxon-name></italic>
                    </td><td rowspan="1" colspan="1">terete</td><td rowspan="1" colspan="1">absent</td><td rowspan="1" colspan="1">subulate or bromeliad-like</td><td rowspan="1" colspan="1">bifid or trifid</td><td rowspan="1" colspan="1">compound thyrse</td><td rowspan="1" colspan="1">campanulate</td><td rowspan="1" colspan="1">bilabiate or truncate</td><td rowspan="1" colspan="1">pink or magenta</td><td rowspan="1" colspan="1">white</td><td rowspan="1" colspan="1">infundibular</td><td rowspan="1" colspan="1">one</td><td rowspan="1" colspan="1">linear</td><td rowspan="1" colspan="1">well-developed</td></tr><tr><td rowspan="1" colspan="1">16.</td><td rowspan="1" colspan="1">
                      <italic><tp:taxon-name><tp:taxon-name-part taxon-name-part-type="genus" reg="Tanaecium">Tanaecium</tp:taxon-name-part> <tp:taxon-name-part taxon-name-part-type="species" reg="revillae">revillae</tp:taxon-name-part></tp:taxon-name></italic>
                    </td><td rowspan="1" colspan="1">terete</td><td rowspan="1" colspan="1">absent</td><td rowspan="1" colspan="1">subulate or bromeliad-like</td><td rowspan="1" colspan="1">simple</td><td rowspan="1" colspan="1">thyrse</td><td rowspan="1" colspan="1">campanulate</td><td rowspan="1" colspan="1">bilabiate</td><td rowspan="1" colspan="1">pink</td><td rowspan="1" colspan="1">white</td><td rowspan="1" colspan="1">infundibular</td><td rowspan="1" colspan="1">one</td><td rowspan="1" colspan="1">linear-oblong</td><td rowspan="1" colspan="1">vestigial</td></tr><tr><td rowspan="1" colspan="1">17.</td><td rowspan="1" colspan="1">
                      <italic><tp:taxon-name><tp:taxon-name-part taxon-name-part-type="genus" reg="Tanaecium">Tanaecium</tp:taxon-name-part> <tp:taxon-name-part taxon-name-part-type="species" reg="selloi">selloi</tp:taxon-name-part></tp:taxon-name></italic>
                    </td><td rowspan="1" colspan="1">terete</td><td rowspan="1" colspan="1">absent</td><td rowspan="1" colspan="1">minute and triangular or foliaceous</td><td rowspan="1" colspan="1">simple</td><td rowspan="1" colspan="1">thyrse</td><td rowspan="1" colspan="1">campanulate</td><td rowspan="1" colspan="1">bilabiate</td><td rowspan="1" colspan="1">pink</td><td rowspan="1" colspan="1">white</td><td rowspan="1" colspan="1">infundibular</td><td rowspan="1" colspan="1">one</td><td rowspan="1" colspan="1">linear</td><td rowspan="1" colspan="1">well-developed</td></tr><tr><td rowspan="1" colspan="1">18.</td><td rowspan="1" colspan="1">
                      <italic><tp:taxon-name><tp:taxon-name-part taxon-name-part-type="genus" reg="Tanaecium">Tanaecium</tp:taxon-name-part> <tp:taxon-name-part taxon-name-part-type="species" reg="tetragonolobum">tetragonolobum</tp:taxon-name-part></tp:taxon-name></italic>
                    </td><td rowspan="1" colspan="1">terete or tetragonal</td><td rowspan="1" colspan="1">present</td><td rowspan="1" colspan="1">subulate</td><td rowspan="1" colspan="1">simple</td><td rowspan="1" colspan="1">thyrse</td><td rowspan="1" colspan="1">cupular</td><td rowspan="1" colspan="1">truncate</td><td rowspan="1" colspan="1">white</td><td rowspan="1" colspan="1">yellow</td><td rowspan="1" colspan="1">infundibular</td><td rowspan="1" colspan="1">many</td><td rowspan="1" colspan="1">linear</td><td rowspan="1" colspan="1">well-developed</td></tr><tr><td rowspan="1" colspan="1">19.</td><td rowspan="1" colspan="1">
                      <italic><tp:taxon-name><tp:taxon-name-part taxon-name-part-type="genus" reg="Tanaecium">Tanaecium</tp:taxon-name-part> <tp:taxon-name-part taxon-name-part-type="species" reg="tetramerum">tetramerum</tp:taxon-name-part></tp:taxon-name></italic>
                    </td><td rowspan="1" colspan="1">terete</td><td rowspan="1" colspan="1">absent</td><td rowspan="1" colspan="1">subulate or bromeliad-like</td><td rowspan="1" colspan="1">absent</td><td rowspan="1" colspan="1">fascicule</td><td rowspan="1" colspan="1">tubular</td><td rowspan="1" colspan="1">truncate</td><td rowspan="1" colspan="1">white</td><td rowspan="1" colspan="1">white</td><td rowspan="1" colspan="1">hypocrateriform</td><td rowspan="1" colspan="1">two</td><td rowspan="1" colspan="1">elliptic</td><td rowspan="1" colspan="1">well-developed</td></tr><tr><td rowspan="1" colspan="1">20.</td><td rowspan="1" colspan="1">
                      <italic><tp:taxon-name><tp:taxon-name-part taxon-name-part-type="genus" reg="Tanaecium">Tanaecium</tp:taxon-name-part> <tp:taxon-name-part taxon-name-part-type="species" reg="truncatum">truncatum</tp:taxon-name-part></tp:taxon-name></italic>
                    </td><td rowspan="1" colspan="1">terete</td><td rowspan="1" colspan="1">present</td><td rowspan="1" colspan="1">subulate or bromeliad-like</td><td rowspan="1" colspan="1">trifid</td><td rowspan="1" colspan="1">thyrse</td><td rowspan="1" colspan="1">campanulate</td><td rowspan="1" colspan="1">oblique or truncate</td><td rowspan="1" colspan="1">pale yellow</td><td rowspan="1" colspan="1">yellow</td><td rowspan="1" colspan="1">infundibular</td><td rowspan="1" colspan="1">two</td><td rowspan="1" colspan="1">linear</td><td rowspan="1" colspan="1">well-developed</td></tr><tr><td rowspan="1" colspan="1">21.</td><td rowspan="1" colspan="1">
                      <italic><tp:taxon-name><tp:taxon-name-part taxon-name-part-type="genus" reg="Tanaecium">Tanaecium</tp:taxon-name-part> <tp:taxon-name-part taxon-name-part-type="species" reg="xanthophyllum">xanthophyllum</tp:taxon-name-part></tp:taxon-name></italic>
                    </td><td rowspan="1" colspan="1">terete</td><td rowspan="1" colspan="1">present</td><td rowspan="1" colspan="1">minute and triangular or bromeliad-like</td><td rowspan="1" colspan="1">trifid</td><td rowspan="1" colspan="1">compound thyrse</td><td rowspan="1" colspan="1">campanulate</td><td rowspan="1" colspan="1">bilabiate</td><td rowspan="1" colspan="1">yellow</td><td rowspan="1" colspan="1">yellow</td><td rowspan="1" colspan="1">infundibular</td><td rowspan="1" colspan="1">two</td><td rowspan="1" colspan="1">linear</td><td rowspan="1" colspan="1">well-developed</td></tr></tbody></table></table-wrap></tp:treatment-sec><ref-list><ref id="B9"><mixed-citation xmlns:xlink="http://www.w3.org/1999/xlink" xlink:type="simple"><person-group><name name-style="western"><surname>Gentry</surname><given-names>AH</given-names></name></person-group> (<year>1997</year>) <tp:taxon-name><tp:taxon-name-part taxon-name-part-type="family">Bignoniaceae</tp:taxon-name-part></tp:taxon-name>. In Steyermark JA, Berry PE, Holst BK (Eds) Fl. Venez. Guayana. Missouri Botanical Garden Press, St. Louis 3, 403–491.</mixed-citation></ref><ref id="B13"><mixed-citation xmlns:xlink="http://www.w3.org/1999/xlink" xlink:type="simple"><person-group><name name-style="western"><surname>Howard</surname><given-names>RA</given-names></name></person-group> (<year>1989</year>) <article-title><tp:taxon-name><tp:taxon-name-part taxon-name-part-type="family">Bignoniaceae</tp:taxon-name-part></tp:taxon-name>.</article-title> In: <person-group><name name-style="western"><surname>Howard</surname><given-names>RA</given-names></name></person-group> (<role>Ed.</role>) <issue-title>Flora of the Great Antilles: Leeward and Windward Islands.</issue-title><source>Arnold Arboretum, Harvard University, Cambridge</source><volume>6</volume>: <fpage>312</fpage>–<lpage>336</lpage>.</mixed-citation></ref></ref-list></tp:taxon-treatment>
