# Supplementary material for: An updated synopsis of Tanaecium (Bignonieae, Bignoniaceae)
Source: PhytoKeys. 2019 Sep 26;132:31–52. doi: 10.3897/phytokeys.132.37538 (PMC6776558; doi:10.3897/phytokeys.132.37538)
Supplement: XML Treatment for Tanaecium neobrasiliense [file phytokeys.132.37538-treatment13.xml]

<!DOCTYPE tp:taxon-treatment
  PUBLIC "-//TaxonX//DTD Taxonomic Treatment Publishing DTD v0 20100105//EN" "tax-treatment-NSO.dtd">
<tp:taxon-treatment xmlns:tp="http://www.plazi.org/taxpub"><tp:treatment-meta><kwd-group><label>Taxon classification</label><kwd><named-content xmlns:xlink="http://www.w3.org/1999/xlink" content-type="kingdom">Plantae</named-content></kwd><kwd><named-content xmlns:xlink="http://www.w3.org/1999/xlink" content-type="order">Lamiales</named-content></kwd><kwd><named-content xmlns:xlink="http://www.w3.org/1999/xlink" content-type="family">Bignoniaceae</named-content></kwd></kwd-group><mixed-citation publication-type="journal"><person-group><name><surname>Frazão</surname><given-names>Annelise</given-names></name><name><surname>Lohmann</surname><given-names>Lúcia G.</given-names></name></person-group><article-title>An updated synopsis of <italic><tp:taxon-name><tp:taxon-name-part taxon-name-part-type="genus" reg="Tanaecium">Tanaecium</tp:taxon-name-part></tp:taxon-name></italic> (<tp:taxon-name><tp:taxon-name-part taxon-name-part-type="tribe">Bignonieae</tp:taxon-name-part></tp:taxon-name>, <tp:taxon-name><tp:taxon-name-part taxon-name-part-type="family">Bignoniaceae</tp:taxon-name-part></tp:taxon-name>)</article-title><source>PhytoKeys</source><day>26</day><month>9</month><year>2019</year><volume>132</volume><fpage>31</fpage><lpage>52</lpage><pub-id pub-id-type="doi">10.3897/phytokeys.132.37538</pub-id></mixed-citation></tp:treatment-meta><tp:nomenclature><label>13.</label><tp:taxon-name><object-id xmlns:xlink="http://www.w3.org/1999/xlink" content-type="arpha" xlink:type="simple">091B88DF-B0D2-53DD-B8AD-82490E844CEC</object-id>
              <tp:taxon-name-part taxon-name-part-type="genus" reg="Tanaecium">Tanaecium</tp:taxon-name-part>
              <tp:taxon-name-part taxon-name-part-type="species" reg="neobrasiliense">neobrasiliense</tp:taxon-name-part>
            </tp:taxon-name><tp:taxon-authority>L.G.Lohmann, Ann. Missouri Bot. Gard. 99(3): 465. 2014.</tp:taxon-authority><tp:nomenclature-citation-list><tp:nomenclature-citation><tp:taxon-name>
                  <tp:taxon-name-part taxon-name-part-type="genus" reg="Sanhilaria">Sanhilaria</tp:taxon-name-part> <tp:taxon-name-part taxon-name-part-type="species" reg="brasiliensis">brasiliensis</tp:taxon-name-part></tp:taxon-name><comment>Baill., Hist. Pl. 10: 27. 1888.</comment></tp:nomenclature-citation><tp:nomenclature-citation><tp:taxon-name>
                  <tp:taxon-name-part taxon-name-part-type="genus" reg="Paragonia">Paragonia</tp:taxon-name-part> <tp:taxon-name-part taxon-name-part-type="species" reg="brasiliensis">brasiliensis</tp:taxon-name-part></tp:taxon-name><comment>(Baill.) A. H. Gentry, Ann. Missouri Bot. Gard. 63(1): 70. 1976. Type: Brazil. Minas Gerais: Itabira, 1816–1821, A.St. Hilaire 745 (holotype, P [P00458597]!; isotypes, P [P00468598]!, F [F0092570]!).</comment></tp:nomenclature-citation></tp:nomenclature-citation-list></tp:nomenclature><tp:treatment-sec sec-type="habitat" id="SECID0E6TBI"><title>Habitat and distribution.</title><p><italic><tp:taxon-name><tp:taxon-name-part taxon-name-part-type="genus" reg="Tanaecium">Tanaecium</tp:taxon-name-part> <tp:taxon-name-part taxon-name-part-type="species" reg="neobrasiliense">neobrasiliense</tp:taxon-name-part></tp:taxon-name></italic> is found in caatinga and cerrado in eastern Brazil (Bahia, Ceará, Distrito Federal, Minas Gerais).</p></tp:treatment-sec><tp:treatment-sec sec-type="phenology" id="SECID0EQUBI"><title>Phenology.</title><p>Flowering: November to January; fruiting: January to April and June.</p></tp:treatment-sec><tp:treatment-sec sec-type="notes" id="SECID0EVUBI"><title>Notes.</title><p>This species is generally confused with <italic><tp:taxon-name><tp:taxon-name-part taxon-name-part-type="genus" reg="Tanaecium">T.</tp:taxon-name-part> <tp:taxon-name-part taxon-name-part-type="species" reg="pyramidatum">pyramidatum</tp:taxon-name-part></tp:taxon-name></italic> due to its pink corollas. However, it can be differentiated from <italic><tp:taxon-name><tp:taxon-name-part taxon-name-part-type="genus" reg="Tanaecium">T.</tp:taxon-name-part> <tp:taxon-name-part taxon-name-part-type="species" reg="pyramidatum">pyramidatum</tp:taxon-name-part></tp:taxon-name></italic> by the leaflets 8–15 times longer than the petiole, costate calyces, and corollas with cuspidate lobes. The <!--PageBreak -->prophylls of the axillary buds are subulate or bromeliad-like, positioned in an acute angle in relation to the stems (vs. straight angle in <italic><tp:taxon-name><tp:taxon-name-part taxon-name-part-type="genus" reg="Tanaecium">T.</tp:taxon-name-part> <tp:taxon-name-part taxon-name-part-type="species" reg="pyramidatum">pyramidatum</tp:taxon-name-part></tp:taxon-name></italic>) (Tab. <xref ref-type="table" rid="T1">1</xref>).</p></tp:treatment-sec><tp:treatment-sec><!--Section generated to contain objects referenced in tp:taxon-treatment.--><table-wrap id="T1" position="float" orientation="portrait"><label>Table 1.</label><caption><p>Characters useful to recognize <italic><tp:taxon-name><tp:taxon-name-part taxon-name-part-type="genus" reg="Tanaecium">Tanaecium</tp:taxon-name-part></tp:taxon-name></italic> species.</p></caption><table id="TID0ECFAI" rules="all"><tbody><tr><th rowspan="1" colspan="2"><italic><tp:taxon-name><tp:taxon-name-part taxon-name-part-type="genus" reg="Tanaecium">Tanaecium</tp:taxon-name-part></tp:taxon-name></italic> species</th><th rowspan="1" colspan="1">Branchlet section</th><th rowspan="1" colspan="1">Interpetiolar glandular field</th><th rowspan="1" colspan="1">Prophylls of the axillary buds</th><th rowspan="1" colspan="1">Tendril type</th><th rowspan="1" colspan="1">Inflorescence type</th><th rowspan="1" colspan="1">Calyx shape</th><th rowspan="1" colspan="1">Calyx aperture</th><th rowspan="1" colspan="1">Corolla color</th><th rowspan="1" colspan="1">Corolla mouth color</th><th rowspan="1" colspan="1">Corolla shape</th><th rowspan="1" colspan="1">Ovules series</th><th rowspan="1" colspan="1">Fruit shape</th><th rowspan="1" colspan="1">Seeds wings</th></tr><tr><td rowspan="1" colspan="1">1.</td><td rowspan="1" colspan="1">
                      <italic><tp:taxon-name><tp:taxon-name-part taxon-name-part-type="genus" reg="Tanaecium">Tanaecium</tp:taxon-name-part> <tp:taxon-name-part taxon-name-part-type="species" reg="affine">affine</tp:taxon-name-part></tp:taxon-name></italic>
                    </td><td rowspan="1" colspan="1">terete or tetragonal</td><td rowspan="1" colspan="1">present</td><td rowspan="1" colspan="1">subulate or bromeliad-like</td><td rowspan="1" colspan="1">simple</td><td rowspan="1" colspan="1">compound thyrse</td><td rowspan="1" colspan="1">campanulate</td><td rowspan="1" colspan="1">bilabiate</td><td rowspan="1" colspan="1">white</td><td rowspan="1" colspan="1">white</td><td rowspan="1" colspan="1">infundibular</td><td rowspan="1" colspan="1">one</td><td rowspan="1" colspan="1">linear</td><td rowspan="1" colspan="1">well-developed</td></tr><tr><td rowspan="1" colspan="1">2.</td><td rowspan="1" colspan="1">
                      <italic><tp:taxon-name><tp:taxon-name-part taxon-name-part-type="genus" reg="Tanaecium">Tanaecium</tp:taxon-name-part> <tp:taxon-name-part taxon-name-part-type="species" reg="apiculatum">apiculatum</tp:taxon-name-part></tp:taxon-name></italic>
                    </td><td rowspan="1" colspan="1">terete</td><td rowspan="1" colspan="1">absent</td><td rowspan="1" colspan="1">subulate or bromeliad-like</td><td rowspan="1" colspan="1">absent</td><td rowspan="1" colspan="1">raceme</td><td rowspan="1" colspan="1">tubular</td><td rowspan="1" colspan="1">truncate</td><td rowspan="1" colspan="1">white</td><td rowspan="1" colspan="1">white</td><td rowspan="1" colspan="1">wide infundibular</td><td rowspan="1" colspan="1">many</td><td rowspan="1" colspan="1">-</td><td rowspan="1" colspan="1">-</td></tr><tr><td rowspan="1" colspan="1">3.</td><td rowspan="1" colspan="1">
                      <italic><tp:taxon-name><tp:taxon-name-part taxon-name-part-type="genus" reg="Tanaecium">Tanaecium</tp:taxon-name-part> <tp:taxon-name-part taxon-name-part-type="species" reg="bilabiatum">bilabiatum</tp:taxon-name-part></tp:taxon-name></italic>
                    </td><td rowspan="1" colspan="1">terete</td><td rowspan="1" colspan="1">absent</td><td rowspan="1" colspan="1">subulate or bromeliad-like</td><td rowspan="1" colspan="1">simple</td><td rowspan="1" colspan="1">thyrse</td><td rowspan="1" colspan="1">campanulate or tubular</td><td rowspan="1" colspan="1">bilabiate</td><td rowspan="1" colspan="1">white</td><td rowspan="1" colspan="1">yellow</td><td rowspan="1" colspan="1">infundibular</td><td rowspan="1" colspan="1">one</td><td rowspan="1" colspan="1">linear</td><td rowspan="1" colspan="1">vestigial</td></tr><tr><td rowspan="1" colspan="1">4.</td><td rowspan="1" colspan="1">
                      <italic><tp:taxon-name><tp:taxon-name-part taxon-name-part-type="genus" reg="Tanaecium">Tanaecium</tp:taxon-name-part> <tp:taxon-name-part taxon-name-part-type="species" reg="caudiculatum">caudiculatum</tp:taxon-name-part></tp:taxon-name></italic>
                    </td><td rowspan="1" colspan="1">tetragonal</td><td rowspan="1" colspan="1">absent</td><td rowspan="1" colspan="1">subulate or bromeliad-like</td><td rowspan="1" colspan="1">simple</td><td rowspan="1" colspan="1">thyrse</td><td rowspan="1" colspan="1">campanulate</td><td rowspan="1" colspan="1">truncate</td><td rowspan="1" colspan="1">pale yellow</td><td rowspan="1" colspan="1">white</td><td rowspan="1" colspan="1">campanulate</td><td rowspan="1" colspan="1">one</td><td rowspan="1" colspan="1">linear</td><td rowspan="1" colspan="1">well-developed</td></tr><tr><td rowspan="1" colspan="1">5.</td><td rowspan="1" colspan="1">
                      <italic><tp:taxon-name><tp:taxon-name-part taxon-name-part-type="genus" reg="Tanaecium">Tanaecium</tp:taxon-name-part> <tp:taxon-name-part taxon-name-part-type="species" reg="crucigerum">crucigerum</tp:taxon-name-part></tp:taxon-name></italic>
                    </td><td rowspan="1" colspan="1">terete</td><td rowspan="1" colspan="1">present</td><td rowspan="1" colspan="1">minute and triangular or bromeliad-like</td><td rowspan="1" colspan="1">simple</td><td rowspan="1" colspan="1">thyrse</td><td rowspan="1" colspan="1">cupular</td><td rowspan="1" colspan="1">truncate</td><td rowspan="1" colspan="1">white</td><td rowspan="1" colspan="1">white</td><td rowspan="1" colspan="1">wide infundibular</td><td rowspan="1" colspan="1">many</td><td rowspan="1" colspan="1">elliptic</td><td rowspan="1" colspan="1">absent</td></tr><tr><td rowspan="1" colspan="1">6.</td><td rowspan="1" colspan="1">
                      <italic><tp:taxon-name><tp:taxon-name-part taxon-name-part-type="genus" reg="Tanaecium">Tanaecium</tp:taxon-name-part> <tp:taxon-name-part taxon-name-part-type="species" reg="cyrtanthum">cyrtanthum</tp:taxon-name-part></tp:taxon-name></italic>
                    </td><td rowspan="1" colspan="1">terete</td><td rowspan="1" colspan="1">present</td><td rowspan="1" colspan="1">minute and triangular or bromeliad-like</td><td rowspan="1" colspan="1">simple</td><td rowspan="1" colspan="1">thyrse</td><td rowspan="1" colspan="1">cupular</td><td rowspan="1" colspan="1">truncate</td><td rowspan="1" colspan="1">white</td><td rowspan="1" colspan="1">white</td><td rowspan="1" colspan="1">wide infundibular</td><td rowspan="1" colspan="1">many</td><td rowspan="1" colspan="1">linear</td><td rowspan="1" colspan="1">well-developed</td></tr><tr><td rowspan="1" colspan="1">7.</td><td rowspan="1" colspan="1">
                      <italic><tp:taxon-name><tp:taxon-name-part taxon-name-part-type="genus" reg="Tanaecium">Tanaecium</tp:taxon-name-part> <tp:taxon-name-part taxon-name-part-type="species" reg="decorticans">decorticans</tp:taxon-name-part></tp:taxon-name></italic>
                    </td><td rowspan="1" colspan="1">terete</td><td rowspan="1" colspan="1">present</td><td rowspan="1" colspan="1">subulate</td><td rowspan="1" colspan="1">trifid</td><td rowspan="1" colspan="1">thyrse</td><td rowspan="1" colspan="1">campanulate or cupular</td><td rowspan="1" colspan="1">truncate</td><td rowspan="1" colspan="1">pink</td><td rowspan="1" colspan="1">white</td><td rowspan="1" colspan="1">infundibular</td><td rowspan="1" colspan="1">one</td><td rowspan="1" colspan="1">linear</td><td rowspan="1" colspan="1">well-developed</td></tr><tr><td rowspan="1" colspan="1">8.</td><td rowspan="1" colspan="1">
                      <italic><tp:taxon-name><tp:taxon-name-part taxon-name-part-type="genus" reg="Tanaecium">Tanaecium</tp:taxon-name-part> <tp:taxon-name-part taxon-name-part-type="species" reg="dichotomum">dichotomum</tp:taxon-name-part></tp:taxon-name></italic>
                    </td><td rowspan="1" colspan="1">terete</td><td rowspan="1" colspan="1">present or absent</td><td rowspan="1" colspan="1">subulate or bromeliad-like</td><td rowspan="1" colspan="1">simple</td><td rowspan="1" colspan="1">thyrse</td><td rowspan="1" colspan="1">campanulate</td><td rowspan="1" colspan="1">bilabiate</td><td rowspan="1" colspan="1">pink</td><td rowspan="1" colspan="1">white</td><td rowspan="1" colspan="1">campanulate or infundibular</td><td rowspan="1" colspan="1">one</td><td rowspan="1" colspan="1">linear</td><td rowspan="1" colspan="1">well-developed</td></tr><tr><td rowspan="1" colspan="1">9.</td><td rowspan="1" colspan="1">
                      <italic><tp:taxon-name><tp:taxon-name-part taxon-name-part-type="genus" reg="Tanaecium">Tanaecium</tp:taxon-name-part> <tp:taxon-name-part taxon-name-part-type="species" reg="duckei">duckei</tp:taxon-name-part></tp:taxon-name></italic>
                    </td><td rowspan="1" colspan="1">terete</td><td rowspan="1" colspan="1">absent</td><td rowspan="1" colspan="1">subulate</td><td rowspan="1" colspan="1">trifid</td><td rowspan="1" colspan="1">thyrse</td><td rowspan="1" colspan="1">tubular</td><td rowspan="1" colspan="1">oblique</td><td rowspan="1" colspan="1">white</td><td rowspan="1" colspan="1">white</td><td rowspan="1" colspan="1">wide infundibular</td><td rowspan="1" colspan="1">many</td><td rowspan="1" colspan="1">linear</td><td rowspan="1" colspan="1">well-developed</td></tr><tr><td rowspan="1" colspan="1">10.</td><td rowspan="1" colspan="1">
                      <italic><tp:taxon-name><tp:taxon-name-part taxon-name-part-type="genus" reg="Tanaecium">Tanaecium</tp:taxon-name-part> <tp:taxon-name-part taxon-name-part-type="species" reg="exitiosum">exitiosum</tp:taxon-name-part></tp:taxon-name></italic>
                    </td><td rowspan="1" colspan="1">terete</td><td rowspan="1" colspan="1">absent</td><td rowspan="1" colspan="1">subulate</td><td rowspan="1" colspan="1">simple</td><td rowspan="1" colspan="1">thyrse</td><td rowspan="1" colspan="1">campanulate</td><td rowspan="1" colspan="1">bilabiate</td><td rowspan="1" colspan="1">white</td><td rowspan="1" colspan="1">white</td><td rowspan="1" colspan="1">wide infundibular</td><td rowspan="1" colspan="1">-</td><td rowspan="1" colspan="1">-</td><td rowspan="1" colspan="1">-</td></tr><tr><td rowspan="1" colspan="1">11.</td><td rowspan="1" colspan="1">
                      <italic><tp:taxon-name><tp:taxon-name-part taxon-name-part-type="genus" reg="Tanaecium">Tanaecium</tp:taxon-name-part> <tp:taxon-name-part taxon-name-part-type="species" reg="jaroba">jaroba</tp:taxon-name-part></tp:taxon-name></italic>
                    </td><td rowspan="1" colspan="1">terete</td><td rowspan="1" colspan="1">present</td><td rowspan="1" colspan="1">minute and triangular or bromeliad-like</td><td rowspan="1" colspan="1">simple</td><td rowspan="1" colspan="1">thyrse</td><td rowspan="1" colspan="1">campanulate</td><td rowspan="1" colspan="1">truncate</td><td rowspan="1" colspan="1">white</td><td rowspan="1" colspan="1">white</td><td rowspan="1" colspan="1">wide infundibular</td><td rowspan="1" colspan="1">many</td><td rowspan="1" colspan="1">elliptic</td><td rowspan="1" colspan="1">absent</td></tr><tr><td rowspan="1" colspan="1">12.</td><td rowspan="1" colspan="1">
                      <italic><tp:taxon-name><tp:taxon-name-part taxon-name-part-type="genus" reg="Tanaecium">Tanaecium</tp:taxon-name-part> <tp:taxon-name-part taxon-name-part-type="species" reg="kuhlmannii">kuhlmannii</tp:taxon-name-part></tp:taxon-name></italic>
                    </td><td rowspan="1" colspan="1">terete</td><td rowspan="1" colspan="1">absent</td><td rowspan="1" colspan="1">subulate</td><td rowspan="1" colspan="1">trifid</td><td rowspan="1" colspan="1">thyrse</td><td rowspan="1" colspan="1">tubular</td><td rowspan="1" colspan="1">oblique</td><td rowspan="1" colspan="1">white</td><td rowspan="1" colspan="1">white</td><td rowspan="1" colspan="1">wide infundibular</td><td rowspan="1" colspan="1">many</td><td rowspan="1" colspan="1">linear</td><td rowspan="1" colspan="1">well-developed</td></tr><tr><td rowspan="1" colspan="1">13.</td><td rowspan="1" colspan="1">
                      <italic><tp:taxon-name><tp:taxon-name-part taxon-name-part-type="genus" reg="Tanaecium">Tanaecium</tp:taxon-name-part> <tp:taxon-name-part taxon-name-part-type="species" reg="neobrasiliense">neobrasiliense</tp:taxon-name-part></tp:taxon-name></italic>
                    </td><td rowspan="1" colspan="1">terete</td><td rowspan="1" colspan="1">absent</td><td rowspan="1" colspan="1">subulate or bromeliad-like</td><td rowspan="1" colspan="1">trifid</td><td rowspan="1" colspan="1">compound thyrse</td><td rowspan="1" colspan="1">campanulate</td><td rowspan="1" colspan="1">truncate</td><td rowspan="1" colspan="1">magenta</td><td rowspan="1" colspan="1">-</td><td rowspan="1" colspan="1">infundibular</td><td rowspan="1" colspan="1">two</td><td rowspan="1" colspan="1">linear</td><td rowspan="1" colspan="1">well-developed</td></tr><tr><td rowspan="1" colspan="1">14.</td><td rowspan="1" colspan="1">
                      <italic><tp:taxon-name><tp:taxon-name-part taxon-name-part-type="genus" reg="Tanaecium">Tanaecium</tp:taxon-name-part> <tp:taxon-name-part taxon-name-part-type="species" reg="parviflorum">parviflorum</tp:taxon-name-part></tp:taxon-name></italic>
                    </td><td rowspan="1" colspan="1">terete or tetragonal</td><td rowspan="1" colspan="1">absent</td><td rowspan="1" colspan="1">subulate or bromeliad-like</td><td rowspan="1" colspan="1">simple</td><td rowspan="1" colspan="1">thyrse</td><td rowspan="1" colspan="1">campanulate</td><td rowspan="1" colspan="1">truncate</td><td rowspan="1" colspan="1">white</td><td rowspan="1" colspan="1">yellow</td><td rowspan="1" colspan="1">infundibular</td><td rowspan="1" colspan="1">two</td><td rowspan="1" colspan="1">linear</td><td rowspan="1" colspan="1">well-developed</td></tr><tr><td rowspan="1" colspan="1">15.</td><td rowspan="1" colspan="1">
                      <italic><tp:taxon-name><tp:taxon-name-part taxon-name-part-type="genus" reg="Tanaecium">Tanaecium</tp:taxon-name-part> <tp:taxon-name-part taxon-name-part-type="species" reg="pyramidatum">pyramidatum</tp:taxon-name-part></tp:taxon-name></italic>
                    </td><td rowspan="1" colspan="1">terete</td><td rowspan="1" colspan="1">absent</td><td rowspan="1" colspan="1">subulate or bromeliad-like</td><td rowspan="1" colspan="1">bifid or trifid</td><td rowspan="1" colspan="1">compound thyrse</td><td rowspan="1" colspan="1">campanulate</td><td rowspan="1" colspan="1">bilabiate or truncate</td><td rowspan="1" colspan="1">pink or magenta</td><td rowspan="1" colspan="1">white</td><td rowspan="1" colspan="1">infundibular</td><td rowspan="1" colspan="1">one</td><td rowspan="1" colspan="1">linear</td><td rowspan="1" colspan="1">well-developed</td></tr><tr><td rowspan="1" colspan="1">16.</td><td rowspan="1" colspan="1">
                      <italic><tp:taxon-name><tp:taxon-name-part taxon-name-part-type="genus" reg="Tanaecium">Tanaecium</tp:taxon-name-part> <tp:taxon-name-part taxon-name-part-type="species" reg="revillae">revillae</tp:taxon-name-part></tp:taxon-name></italic>
                    </td><td rowspan="1" colspan="1">terete</td><td rowspan="1" colspan="1">absent</td><td rowspan="1" colspan="1">subulate or bromeliad-like</td><td rowspan="1" colspan="1">simple</td><td rowspan="1" colspan="1">thyrse</td><td rowspan="1" colspan="1">campanulate</td><td rowspan="1" colspan="1">bilabiate</td><td rowspan="1" colspan="1">pink</td><td rowspan="1" colspan="1">white</td><td rowspan="1" colspan="1">infundibular</td><td rowspan="1" colspan="1">one</td><td rowspan="1" colspan="1">linear-oblong</td><td rowspan="1" colspan="1">vestigial</td></tr><tr><td rowspan="1" colspan="1">17.</td><td rowspan="1" colspan="1">
                      <italic><tp:taxon-name><tp:taxon-name-part taxon-name-part-type="genus" reg="Tanaecium">Tanaecium</tp:taxon-name-part> <tp:taxon-name-part taxon-name-part-type="species" reg="selloi">selloi</tp:taxon-name-part></tp:taxon-name></italic>
                    </td><td rowspan="1" colspan="1">terete</td><td rowspan="1" colspan="1">absent</td><td rowspan="1" colspan="1">minute and triangular or foliaceous</td><td rowspan="1" colspan="1">simple</td><td rowspan="1" colspan="1">thyrse</td><td rowspan="1" colspan="1">campanulate</td><td rowspan="1" colspan="1">bilabiate</td><td rowspan="1" colspan="1">pink</td><td rowspan="1" colspan="1">white</td><td rowspan="1" colspan="1">infundibular</td><td rowspan="1" colspan="1">one</td><td rowspan="1" colspan="1">linear</td><td rowspan="1" colspan="1">well-developed</td></tr><tr><td rowspan="1" colspan="1">18.</td><td rowspan="1" colspan="1">
                      <italic><tp:taxon-name><tp:taxon-name-part taxon-name-part-type="genus" reg="Tanaecium">Tanaecium</tp:taxon-name-part> <tp:taxon-name-part taxon-name-part-type="species" reg="tetragonolobum">tetragonolobum</tp:taxon-name-part></tp:taxon-name></italic>
                    </td><td rowspan="1" colspan="1">terete or tetragonal</td><td rowspan="1" colspan="1">present</td><td rowspan="1" colspan="1">subulate</td><td rowspan="1" colspan="1">simple</td><td rowspan="1" colspan="1">thyrse</td><td rowspan="1" colspan="1">cupular</td><td rowspan="1" colspan="1">truncate</td><td rowspan="1" colspan="1">white</td><td rowspan="1" colspan="1">yellow</td><td rowspan="1" colspan="1">infundibular</td><td rowspan="1" colspan="1">many</td><td rowspan="1" colspan="1">linear</td><td rowspan="1" colspan="1">well-developed</td></tr><tr><td rowspan="1" colspan="1">19.</td><td rowspan="1" colspan="1">
                      <italic><tp:taxon-name><tp:taxon-name-part taxon-name-part-type="genus" reg="Tanaecium">Tanaecium</tp:taxon-name-part> <tp:taxon-name-part taxon-name-part-type="species" reg="tetramerum">tetramerum</tp:taxon-name-part></tp:taxon-name></italic>
                    </td><td rowspan="1" colspan="1">terete</td><td rowspan="1" colspan="1">absent</td><td rowspan="1" colspan="1">subulate or bromeliad-like</td><td rowspan="1" colspan="1">absent</td><td rowspan="1" colspan="1">fascicule</td><td rowspan="1" colspan="1">tubular</td><td rowspan="1" colspan="1">truncate</td><td rowspan="1" colspan="1">white</td><td rowspan="1" colspan="1">white</td><td rowspan="1" colspan="1">hypocrateriform</td><td rowspan="1" colspan="1">two</td><td rowspan="1" colspan="1">elliptic</td><td rowspan="1" colspan="1">well-developed</td></tr><tr><td rowspan="1" colspan="1">20.</td><td rowspan="1" colspan="1">
                      <italic><tp:taxon-name><tp:taxon-name-part taxon-name-part-type="genus" reg="Tanaecium">Tanaecium</tp:taxon-name-part> <tp:taxon-name-part taxon-name-part-type="species" reg="truncatum">truncatum</tp:taxon-name-part></tp:taxon-name></italic>
                    </td><td rowspan="1" colspan="1">terete</td><td rowspan="1" colspan="1">present</td><td rowspan="1" colspan="1">subulate or bromeliad-like</td><td rowspan="1" colspan="1">trifid</td><td rowspan="1" colspan="1">thyrse</td><td rowspan="1" colspan="1">campanulate</td><td rowspan="1" colspan="1">oblique or truncate</td><td rowspan="1" colspan="1">pale yellow</td><td rowspan="1" colspan="1">yellow</td><td rowspan="1" colspan="1">infundibular</td><td rowspan="1" colspan="1">two</td><td rowspan="1" colspan="1">linear</td><td rowspan="1" colspan="1">well-developed</td></tr><tr><td rowspan="1" colspan="1">21.</td><td rowspan="1" colspan="1">
                      <italic><tp:taxon-name><tp:taxon-name-part taxon-name-part-type="genus" reg="Tanaecium">Tanaecium</tp:taxon-name-part> <tp:taxon-name-part taxon-name-part-type="species" reg="xanthophyllum">xanthophyllum</tp:taxon-name-part></tp:taxon-name></italic>
                    </td><td rowspan="1" colspan="1">terete</td><td rowspan="1" colspan="1">present</td><td rowspan="1" colspan="1">minute and triangular or bromeliad-like</td><td rowspan="1" colspan="1">trifid</td><td rowspan="1" colspan="1">compound thyrse</td><td rowspan="1" colspan="1">campanulate</td><td rowspan="1" colspan="1">bilabiate</td><td rowspan="1" colspan="1">yellow</td><td rowspan="1" colspan="1">yellow</td><td rowspan="1" colspan="1">infundibular</td><td rowspan="1" colspan="1">two</td><td rowspan="1" colspan="1">linear</td><td rowspan="1" colspan="1">well-developed</td></tr></tbody></table></table-wrap></tp:treatment-sec></tp:taxon-treatment>
