# Supplementary material for: An updated synopsis of Tanaecium (Bignonieae, Bignoniaceae)
Source: PhytoKeys. 2019 Sep 26;132:31–52. doi: 10.3897/phytokeys.132.37538 (PMC6776558; doi:10.3897/phytokeys.132.37538)
Supplement: XML Treatment for Tanaecium tetragonolobum [file phytokeys.132.37538-treatment18.xml]

<!DOCTYPE tp:taxon-treatment
  PUBLIC "-//TaxonX//DTD Taxonomic Treatment Publishing DTD v0 20100105//EN" "tax-treatment-NSO.dtd">
<tp:taxon-treatment xmlns:tp="http://www.plazi.org/taxpub"><tp:treatment-meta><kwd-group><label>Taxon classification</label><kwd><named-content xmlns:xlink="http://www.w3.org/1999/xlink" content-type="kingdom">Plantae</named-content></kwd><kwd><named-content xmlns:xlink="http://www.w3.org/1999/xlink" content-type="order">Lamiales</named-content></kwd><kwd><named-content xmlns:xlink="http://www.w3.org/1999/xlink" content-type="family">Bignoniaceae</named-content></kwd></kwd-group><mixed-citation publication-type="journal"><person-group><name><surname>Frazão</surname><given-names>Annelise</given-names></name><name><surname>Lohmann</surname><given-names>Lúcia G.</given-names></name></person-group><article-title>An updated synopsis of <italic><tp:taxon-name><tp:taxon-name-part taxon-name-part-type="genus" reg="Tanaecium">Tanaecium</tp:taxon-name-part></tp:taxon-name></italic> (<tp:taxon-name><tp:taxon-name-part taxon-name-part-type="tribe">Bignonieae</tp:taxon-name-part></tp:taxon-name>, <tp:taxon-name><tp:taxon-name-part taxon-name-part-type="family">Bignoniaceae</tp:taxon-name-part></tp:taxon-name>)</article-title><source>PhytoKeys</source><day>26</day><month>9</month><year>2019</year><volume>132</volume><fpage>31</fpage><lpage>52</lpage><pub-id pub-id-type="doi">10.3897/phytokeys.132.37538</pub-id></mixed-citation></tp:treatment-meta><tp:nomenclature><label>18.</label><tp:taxon-name><object-id xmlns:xlink="http://www.w3.org/1999/xlink" content-type="arpha" xlink:type="simple">948FFE43-D29A-5376-B4FF-62BAE27C38F9</object-id>
              <tp:taxon-name-part taxon-name-part-type="genus" reg="Tanaecium">Tanaecium</tp:taxon-name-part>
              <tp:taxon-name-part taxon-name-part-type="species" reg="tetragonolobum">tetragonolobum</tp:taxon-name-part>
            </tp:taxon-name><tp:taxon-authority>(Jacq.) L.G.Lohmann, Nuevo Cat. Fl. Vasc. Venezuela 274. 2008.</tp:taxon-authority><xref ref-type="fig" rid="F1">Fig. 1K, P</xref><tp:nomenclature-citation-list><tp:nomenclature-citation><tp:taxon-name>
                  <tp:taxon-name-part taxon-name-part-type="genus" reg="Bignonia">Bignonia</tp:taxon-name-part> <tp:taxon-name-part taxon-name-part-type="species" reg="tetragonoloba">tetragonoloba</tp:taxon-name-part></tp:taxon-name><comment>Jacq., Fragm. Bot. 36. 1809 [1810].</comment></tp:nomenclature-citation><tp:nomenclature-citation><tp:taxon-name>
                  <tp:taxon-name-part taxon-name-part-type="genus" reg="Ceratophytum">Ceratophytum</tp:taxon-name-part> <tp:taxon-name-part taxon-name-part-type="species" reg="tetragonolobum">tetragonolobum</tp:taxon-name-part></tp:taxon-name><comment>(Jacq.) Sprague &amp; Sandwith, Bull. Misc. Inform. Kew 1934: 222. 1934. Type: N. J. Jacquin, Fragm. Bot. 36, tab. 40, fig. 2 1809 [1810]–illustration! (lectotype, selected by <xref ref-type="bibr" rid="B16">Lohmann and Taylor 2014</xref>).</comment></tp:nomenclature-citation></tp:nomenclature-citation-list></tp:nomenclature><tp:treatment-sec sec-type="habitat" id="SECID0ELICI"><title>Habitat and distribution.</title><p><italic><tp:taxon-name><tp:taxon-name-part taxon-name-part-type="genus" reg="Tanaecium">Tanaecium</tp:taxon-name-part> <tp:taxon-name-part taxon-name-part-type="species" reg="tetragonolobum">tetragonolobum</tp:taxon-name-part></tp:taxon-name></italic> is found in dry to evergreen lowland forest vegetation (<xref ref-type="bibr" rid="B9">Gentry 1997</xref>) in Belize (Cayo, Orange Walk, Toledo), Bolivia (Beni, Chuquisaca, Cochabamba, La Paz, Pando, Santa Cruz), Brazil (Acre, Mato Grosso, Pará, Rondônia), Colombia (Atlántico, Bolívar, Chocó, La Guajira, Magdalena, Meta, Santander, Sucre), Costa Rica (Alajuela, Guanacaste, Guanaste, Puntarenas, San José), Ecuador (Napo, Pastaza), Guatemala (Petén), Guyana, Lesser Antilles (Grenada), Mexico (Campeche, Chiapas, Quintana Roo, Tabasco, Yucatán), Nicaragua (Atlántico Sur, Carazo, Chinandega, Chontales, Granada, León, Managua, Masaya, Río San Juan, Rivas), Panama (Canal Area, Darién, Herrera, Panama, Panamá, San Blas), Peru (Loreto, Madre de Dios, San Martín, Ucayali), Trinidad and Tobago, and Venezuela (Anzoátegui, Aragua, Barinas, Bolívar, Carabobo, Distrito Federal, Falcón, Guárico, Lara, Mérida, Miranda, Monagas, Portuguesa, Táchira, Yaracuy, Zulia).</p></tp:treatment-sec><tp:treatment-sec sec-type="phenology" id="SECID0EAJCI"><title>Phenology.</title><p>Flowering: February to November; fruiting: January to December.</p></tp:treatment-sec><tp:treatment-sec sec-type="notes" id="SECID0EFJCI"><title>Notes.</title><p><italic><tp:taxon-name><tp:taxon-name-part taxon-name-part-type="genus" reg="Tanaecium">Tanaecium</tp:taxon-name-part> <tp:taxon-name-part taxon-name-part-type="species" reg="tetragonolobum">tetragonolobum</tp:taxon-name-part></tp:taxon-name></italic> can be confused with two sympatric species, <italic><tp:taxon-name><tp:taxon-name-part taxon-name-part-type="genus" reg="Tanaecium">T.</tp:taxon-name-part> <tp:taxon-name-part taxon-name-part-type="species" reg="jaroba">jaroba</tp:taxon-name-part></tp:taxon-name></italic> and <italic><tp:taxon-name><tp:taxon-name-part taxon-name-part-type="genus" reg="Tanaecium">T.</tp:taxon-name-part> <tp:taxon-name-part taxon-name-part-type="species" reg="dichotomum">dichotomum</tp:taxon-name-part></tp:taxon-name></italic> due to the stems with interpetiolular glandular fields (sometimes lacking in <italic><tp:taxon-name><tp:taxon-name-part taxon-name-part-type="genus" reg="Tanaecium">T.</tp:taxon-name-part> <tp:taxon-name-part taxon-name-part-type="species" reg="dichotomum">dichotomum</tp:taxon-name-part></tp:taxon-name></italic>) and subulate or bromeliad-like prophylls of the axillary buds (Tab. <xref ref-type="table" rid="T1">1</xref>). However, <italic><tp:taxon-name><tp:taxon-name-part taxon-name-part-type="genus" reg="Tanaecium">T.</tp:taxon-name-part> <tp:taxon-name-part taxon-name-part-type="species" reg="tetragonolobum">tetragonolobum</tp:taxon-name-part></tp:taxon-name></italic> can be separated from <italic><tp:taxon-name><tp:taxon-name-part taxon-name-part-type="genus" reg="Tanaecium">T.</tp:taxon-name-part> <tp:taxon-name-part taxon-name-part-type="species" reg="jaroba">jaroba</tp:taxon-name-part></tp:taxon-name></italic> by the membrane-like domatia (lacking in <italic><tp:taxon-name><tp:taxon-name-part taxon-name-part-type="genus" reg="Tanaecium">T.</tp:taxon-name-part> <tp:taxon-name-part taxon-name-part-type="species" reg="jaroba">jaroba</tp:taxon-name-part></tp:taxon-name></italic>), lack of glandular peltate trichomes abaxially (present in <italic><tp:taxon-name><tp:taxon-name-part taxon-name-part-type="genus" reg="Tanaecium">T.</tp:taxon-name-part> <tp:taxon-name-part taxon-name-part-type="species" reg="jaroba">jaroba</tp:taxon-name-part></tp:taxon-name></italic>), and interpetiolular patelliform trichomes &lt; 0.3 mm (vs. interpetiolular patelliform trichomes &gt; 0.3 mm in <italic><tp:taxon-name><tp:taxon-name-part taxon-name-part-type="genus" reg="Tanaecium">T.</tp:taxon-name-part> <tp:taxon-name-part taxon-name-part-type="species" reg="jaroba">jaroba</tp:taxon-name-part></tp:taxon-name></italic>). On the other hand, <italic><tp:taxon-name><tp:taxon-name-part taxon-name-part-type="genus" reg="Tanaecium">T.</tp:taxon-name-part> <tp:taxon-name-part taxon-name-part-type="species" reg="tetragonolobum">tetragonolobum</tp:taxon-name-part></tp:taxon-name></italic> can be separated from <italic><tp:taxon-name><tp:taxon-name-part taxon-name-part-type="genus" reg="Tanaecium">T.</tp:taxon-name-part> <tp:taxon-name-part taxon-name-part-type="species" reg="dichotomum">dichotomum</tp:taxon-name-part></tp:taxon-name></italic> by the trifid tendrils (vs. simple tendrils in <italic><tp:taxon-name><tp:taxon-name-part taxon-name-part-type="genus" reg="Tanaecium">T.</tp:taxon-name-part> <tp:taxon-name-part taxon-name-part-type="species" reg="dichotomum">dichotomum</tp:taxon-name-part></tp:taxon-name></italic>) (Tab. <xref ref-type="table" rid="T1">1</xref>).</p></tp:treatment-sec><tp:treatment-sec><!--Section generated to contain objects referenced in tp:taxon-treatment.--><fig id="F1" position="float" orientation="portrait"><object-id xmlns:xlink="http://www.w3.org/1999/xlink" content-type="doi" xlink:type="simple">10.3897/phytokeys.132.37538.figure1</object-id><object-id xmlns:xlink="http://www.w3.org/1999/xlink" content-type="arpha" xlink:type="simple">1274BABD-B138-555A-9E50-0A9F5CF7D8AB</object-id><label>Figure 1.</label><caption><p>Morphological diversity of <italic><tp:taxon-name><tp:taxon-name-part taxon-name-part-type="genus" reg="Tanaecium">Tanaecium</tp:taxon-name-part></tp:taxon-name></italic>. <bold>A–K</bold> Flowers <bold>A</bold><italic><tp:taxon-name><tp:taxon-name-part taxon-name-part-type="genus" reg="Tanaecium">T.</tp:taxon-name-part> <tp:taxon-name-part taxon-name-part-type="species" reg="bilabiatum">bilabiatum</tp:taxon-name-part></tp:taxon-name></italic><bold>B</bold><italic><tp:taxon-name><tp:taxon-name-part taxon-name-part-type="genus" reg="Tanaecium">T.</tp:taxon-name-part> <tp:taxon-name-part taxon-name-part-type="species" reg="dichotomum">dichotomum</tp:taxon-name-part></tp:taxon-name></italic><bold>C</bold><italic><tp:taxon-name><tp:taxon-name-part taxon-name-part-type="genus" reg="Tanaecium">T.</tp:taxon-name-part> <tp:taxon-name-part taxon-name-part-type="species" reg="duckei">duckei</tp:taxon-name-part></tp:taxon-name></italic><bold>D</bold><italic><tp:taxon-name><tp:taxon-name-part taxon-name-part-type="genus" reg="Tanaecium">T.</tp:taxon-name-part> <tp:taxon-name-part taxon-name-part-type="species" reg="jaroba">jaroba</tp:taxon-name-part></tp:taxon-name></italic><bold>E</bold><italic><tp:taxon-name><tp:taxon-name-part taxon-name-part-type="genus" reg="Tanaecium">T.</tp:taxon-name-part> <tp:taxon-name-part taxon-name-part-type="species" reg="parviflorum">parviflorum</tp:taxon-name-part></tp:taxon-name></italic><bold>F</bold><italic><tp:taxon-name><tp:taxon-name-part taxon-name-part-type="genus" reg="Tanaecium">T.</tp:taxon-name-part> <tp:taxon-name-part taxon-name-part-type="species" reg="pyramidatum">pyramidatum</tp:taxon-name-part></tp:taxon-name></italic><bold>G</bold><italic><tp:taxon-name><tp:taxon-name-part taxon-name-part-type="genus" reg="Tanaecium">T.</tp:taxon-name-part> <tp:taxon-name-part taxon-name-part-type="species" reg="revillae">revillae</tp:taxon-name-part></tp:taxon-name></italic><bold>H</bold><italic><tp:taxon-name><tp:taxon-name-part taxon-name-part-type="genus" reg="Tanaecium">T.</tp:taxon-name-part> <tp:taxon-name-part taxon-name-part-type="species" reg="tetragonolobum">tetragonolobum</tp:taxon-name-part></tp:taxon-name></italic><bold>I</bold><italic><tp:taxon-name><tp:taxon-name-part taxon-name-part-type="genus" reg="Tanaecium">T.</tp:taxon-name-part> <tp:taxon-name-part taxon-name-part-type="species" reg="tetramerum">tetramerum</tp:taxon-name-part></tp:taxon-name></italic><bold>J</bold><italic><tp:taxon-name><tp:taxon-name-part taxon-name-part-type="genus" reg="Tanaecium">T.</tp:taxon-name-part> <tp:taxon-name-part taxon-name-part-type="species" reg="truncatum">truncatum</tp:taxon-name-part></tp:taxon-name></italic><bold>K</bold><italic><tp:taxon-name><tp:taxon-name-part taxon-name-part-type="genus" reg="Tanaecium">T.</tp:taxon-name-part> <tp:taxon-name-part taxon-name-part-type="species" reg="xanthophyllum">xanthophyllum.</tp:taxon-name-part></tp:taxon-name></italic><bold>L–P</bold> Fruits <bold>L</bold><italic><tp:taxon-name><tp:taxon-name-part taxon-name-part-type="genus" reg="Tanaecium">T.</tp:taxon-name-part> <tp:taxon-name-part taxon-name-part-type="species" reg="bilabiatum">bilabiatum</tp:taxon-name-part></tp:taxon-name></italic><bold>M</bold><italic><tp:taxon-name><tp:taxon-name-part taxon-name-part-type="genus" reg="Tanaecium">T.</tp:taxon-name-part> <tp:taxon-name-part taxon-name-part-type="species" reg="cyrtanthum">cyrtanthum</tp:taxon-name-part></tp:taxon-name></italic><bold>N</bold><italic><tp:taxon-name><tp:taxon-name-part taxon-name-part-type="genus" reg="Tanaecium">T.</tp:taxon-name-part> <tp:taxon-name-part taxon-name-part-type="species" reg="jaroba">jaroba</tp:taxon-name-part></tp:taxon-name></italic><bold>O</bold><italic><tp:taxon-name><tp:taxon-name-part taxon-name-part-type="genus" reg="Tanaecium">T.</tp:taxon-name-part> <tp:taxon-name-part taxon-name-part-type="species" reg="selloi">selloi</tp:taxon-name-part></tp:taxon-name></italic><bold>P</bold><italic><tp:taxon-name><tp:taxon-name-part taxon-name-part-type="genus" reg="Tanaecium">T.</tp:taxon-name-part> <tp:taxon-name-part taxon-name-part-type="species" reg="tetragonolobum">tetragonolobum</tp:taxon-name-part></tp:taxon-name></italic>. <bold>Q–T</bold> Seeds <bold>Q</bold><italic><tp:taxon-name><tp:taxon-name-part taxon-name-part-type="genus" reg="Tanaecium">T.</tp:taxon-name-part> <tp:taxon-name-part taxon-name-part-type="species" reg="cyrtanthum">cyrtanthum</tp:taxon-name-part></tp:taxon-name></italic><bold>R</bold><italic><tp:taxon-name><tp:taxon-name-part taxon-name-part-type="genus" reg="Tanaecium">T.</tp:taxon-name-part> <tp:taxon-name-part taxon-name-part-type="species" reg="jaroba">jaroba</tp:taxon-name-part></tp:taxon-name></italic><bold>S</bold><italic><tp:taxon-name><tp:taxon-name-part taxon-name-part-type="genus" reg="Tanaecium">T.</tp:taxon-name-part> <tp:taxon-name-part taxon-name-part-type="species" reg="revillae">revillae</tp:taxon-name-part></tp:taxon-name></italic><bold>T</bold><italic><tp:taxon-name><tp:taxon-name-part taxon-name-part-type="genus" reg="Tanaecium">T.</tp:taxon-name-part> <tp:taxon-name-part taxon-name-part-type="species" reg="selloi">selloi</tp:taxon-name-part></tp:taxon-name></italic>. Photos by A. Frazão, except <bold>A</bold> by B. Gomes <bold>B</bold> by R. Lopes <bold>E, M</bold> by C. Siniscalchi <bold>G</bold> by E. Kataoka <bold>H</bold> by Stevens <bold>I</bold> by Parada-Gutierrez <bold>J</bold> by L.H.M. Fonseca.</p></caption><graphic xmlns:xlink="http://www.w3.org/1999/xlink" xlink:href="phytokeys-132-031-g001.jpg" position="float" orientation="portrait" xlink:type="simple" id="oo_342579.jpg"><uri content-type="original_file" xlink:type="simple">https://binary.pensoft.net/fig/342579</uri></graphic></fig><table-wrap id="T1" position="float" orientation="portrait"><label>Table 1.</label><caption><p>Characters useful to recognize <italic><tp:taxon-name><tp:taxon-name-part taxon-name-part-type="genus" reg="Tanaecium">Tanaecium</tp:taxon-name-part></tp:taxon-name></italic> species.</p></caption><table id="TID0ECFAI" rules="all"><tbody><tr><th rowspan="1" colspan="2"><italic><tp:taxon-name><tp:taxon-name-part taxon-name-part-type="genus" reg="Tanaecium">Tanaecium</tp:taxon-name-part></tp:taxon-name></italic> species</th><th rowspan="1" colspan="1">Branchlet section</th><th rowspan="1" colspan="1">Interpetiolar glandular field</th><th rowspan="1" colspan="1">Prophylls of the axillary buds</th><th rowspan="1" colspan="1">Tendril type</th><th rowspan="1" colspan="1">Inflorescence type</th><th rowspan="1" colspan="1">Calyx shape</th><th rowspan="1" colspan="1">Calyx aperture</th><th rowspan="1" colspan="1">Corolla color</th><th rowspan="1" colspan="1">Corolla mouth color</th><th rowspan="1" colspan="1">Corolla shape</th><th rowspan="1" colspan="1">Ovules series</th><th rowspan="1" colspan="1">Fruit shape</th><th rowspan="1" colspan="1">Seeds wings</th></tr><tr><td rowspan="1" colspan="1">1.</td><td rowspan="1" colspan="1">
                      <italic><tp:taxon-name><tp:taxon-name-part taxon-name-part-type="genus" reg="Tanaecium">Tanaecium</tp:taxon-name-part> <tp:taxon-name-part taxon-name-part-type="species" reg="affine">affine</tp:taxon-name-part></tp:taxon-name></italic>
                    </td><td rowspan="1" colspan="1">terete or tetragonal</td><td rowspan="1" colspan="1">present</td><td rowspan="1" colspan="1">subulate or bromeliad-like</td><td rowspan="1" colspan="1">simple</td><td rowspan="1" colspan="1">compound thyrse</td><td rowspan="1" colspan="1">campanulate</td><td rowspan="1" colspan="1">bilabiate</td><td rowspan="1" colspan="1">white</td><td rowspan="1" colspan="1">white</td><td rowspan="1" colspan="1">infundibular</td><td rowspan="1" colspan="1">one</td><td rowspan="1" colspan="1">linear</td><td rowspan="1" colspan="1">well-developed</td></tr><tr><td rowspan="1" colspan="1">2.</td><td rowspan="1" colspan="1">
                      <italic><tp:taxon-name><tp:taxon-name-part taxon-name-part-type="genus" reg="Tanaecium">Tanaecium</tp:taxon-name-part> <tp:taxon-name-part taxon-name-part-type="species" reg="apiculatum">apiculatum</tp:taxon-name-part></tp:taxon-name></italic>
                    </td><td rowspan="1" colspan="1">terete</td><td rowspan="1" colspan="1">absent</td><td rowspan="1" colspan="1">subulate or bromeliad-like</td><td rowspan="1" colspan="1">absent</td><td rowspan="1" colspan="1">raceme</td><td rowspan="1" colspan="1">tubular</td><td rowspan="1" colspan="1">truncate</td><td rowspan="1" colspan="1">white</td><td rowspan="1" colspan="1">white</td><td rowspan="1" colspan="1">wide infundibular</td><td rowspan="1" colspan="1">many</td><td rowspan="1" colspan="1">-</td><td rowspan="1" colspan="1">-</td></tr><tr><td rowspan="1" colspan="1">3.</td><td rowspan="1" colspan="1">
                      <italic><tp:taxon-name><tp:taxon-name-part taxon-name-part-type="genus" reg="Tanaecium">Tanaecium</tp:taxon-name-part> <tp:taxon-name-part taxon-name-part-type="species" reg="bilabiatum">bilabiatum</tp:taxon-name-part></tp:taxon-name></italic>
                    </td><td rowspan="1" colspan="1">terete</td><td rowspan="1" colspan="1">absent</td><td rowspan="1" colspan="1">subulate or bromeliad-like</td><td rowspan="1" colspan="1">simple</td><td rowspan="1" colspan="1">thyrse</td><td rowspan="1" colspan="1">campanulate or tubular</td><td rowspan="1" colspan="1">bilabiate</td><td rowspan="1" colspan="1">white</td><td rowspan="1" colspan="1">yellow</td><td rowspan="1" colspan="1">infundibular</td><td rowspan="1" colspan="1">one</td><td rowspan="1" colspan="1">linear</td><td rowspan="1" colspan="1">vestigial</td></tr><tr><td rowspan="1" colspan="1">4.</td><td rowspan="1" colspan="1">
                      <italic><tp:taxon-name><tp:taxon-name-part taxon-name-part-type="genus" reg="Tanaecium">Tanaecium</tp:taxon-name-part> <tp:taxon-name-part taxon-name-part-type="species" reg="caudiculatum">caudiculatum</tp:taxon-name-part></tp:taxon-name></italic>
                    </td><td rowspan="1" colspan="1">tetragonal</td><td rowspan="1" colspan="1">absent</td><td rowspan="1" colspan="1">subulate or bromeliad-like</td><td rowspan="1" colspan="1">simple</td><td rowspan="1" colspan="1">thyrse</td><td rowspan="1" colspan="1">campanulate</td><td rowspan="1" colspan="1">truncate</td><td rowspan="1" colspan="1">pale yellow</td><td rowspan="1" colspan="1">white</td><td rowspan="1" colspan="1">campanulate</td><td rowspan="1" colspan="1">one</td><td rowspan="1" colspan="1">linear</td><td rowspan="1" colspan="1">well-developed</td></tr><tr><td rowspan="1" colspan="1">5.</td><td rowspan="1" colspan="1">
                      <italic><tp:taxon-name><tp:taxon-name-part taxon-name-part-type="genus" reg="Tanaecium">Tanaecium</tp:taxon-name-part> <tp:taxon-name-part taxon-name-part-type="species" reg="crucigerum">crucigerum</tp:taxon-name-part></tp:taxon-name></italic>
                    </td><td rowspan="1" colspan="1">terete</td><td rowspan="1" colspan="1">present</td><td rowspan="1" colspan="1">minute and triangular or bromeliad-like</td><td rowspan="1" colspan="1">simple</td><td rowspan="1" colspan="1">thyrse</td><td rowspan="1" colspan="1">cupular</td><td rowspan="1" colspan="1">truncate</td><td rowspan="1" colspan="1">white</td><td rowspan="1" colspan="1">white</td><td rowspan="1" colspan="1">wide infundibular</td><td rowspan="1" colspan="1">many</td><td rowspan="1" colspan="1">elliptic</td><td rowspan="1" colspan="1">absent</td></tr><tr><td rowspan="1" colspan="1">6.</td><td rowspan="1" colspan="1">
                      <italic><tp:taxon-name><tp:taxon-name-part taxon-name-part-type="genus" reg="Tanaecium">Tanaecium</tp:taxon-name-part> <tp:taxon-name-part taxon-name-part-type="species" reg="cyrtanthum">cyrtanthum</tp:taxon-name-part></tp:taxon-name></italic>
                    </td><td rowspan="1" colspan="1">terete</td><td rowspan="1" colspan="1">present</td><td rowspan="1" colspan="1">minute and triangular or bromeliad-like</td><td rowspan="1" colspan="1">simple</td><td rowspan="1" colspan="1">thyrse</td><td rowspan="1" colspan="1">cupular</td><td rowspan="1" colspan="1">truncate</td><td rowspan="1" colspan="1">white</td><td rowspan="1" colspan="1">white</td><td rowspan="1" colspan="1">wide infundibular</td><td rowspan="1" colspan="1">many</td><td rowspan="1" colspan="1">linear</td><td rowspan="1" colspan="1">well-developed</td></tr><tr><td rowspan="1" colspan="1">7.</td><td rowspan="1" colspan="1">
                      <italic><tp:taxon-name><tp:taxon-name-part taxon-name-part-type="genus" reg="Tanaecium">Tanaecium</tp:taxon-name-part> <tp:taxon-name-part taxon-name-part-type="species" reg="decorticans">decorticans</tp:taxon-name-part></tp:taxon-name></italic>
                    </td><td rowspan="1" colspan="1">terete</td><td rowspan="1" colspan="1">present</td><td rowspan="1" colspan="1">subulate</td><td rowspan="1" colspan="1">trifid</td><td rowspan="1" colspan="1">thyrse</td><td rowspan="1" colspan="1">campanulate or cupular</td><td rowspan="1" colspan="1">truncate</td><td rowspan="1" colspan="1">pink</td><td rowspan="1" colspan="1">white</td><td rowspan="1" colspan="1">infundibular</td><td rowspan="1" colspan="1">one</td><td rowspan="1" colspan="1">linear</td><td rowspan="1" colspan="1">well-developed</td></tr><tr><td rowspan="1" colspan="1">8.</td><td rowspan="1" colspan="1">
                      <italic><tp:taxon-name><tp:taxon-name-part taxon-name-part-type="genus" reg="Tanaecium">Tanaecium</tp:taxon-name-part> <tp:taxon-name-part taxon-name-part-type="species" reg="dichotomum">dichotomum</tp:taxon-name-part></tp:taxon-name></italic>
                    </td><td rowspan="1" colspan="1">terete</td><td rowspan="1" colspan="1">present or absent</td><td rowspan="1" colspan="1">subulate or bromeliad-like</td><td rowspan="1" colspan="1">simple</td><td rowspan="1" colspan="1">thyrse</td><td rowspan="1" colspan="1">campanulate</td><td rowspan="1" colspan="1">bilabiate</td><td rowspan="1" colspan="1">pink</td><td rowspan="1" colspan="1">white</td><td rowspan="1" colspan="1">campanulate or infundibular</td><td rowspan="1" colspan="1">one</td><td rowspan="1" colspan="1">linear</td><td rowspan="1" colspan="1">well-developed</td></tr><tr><td rowspan="1" colspan="1">9.</td><td rowspan="1" colspan="1">
                      <italic><tp:taxon-name><tp:taxon-name-part taxon-name-part-type="genus" reg="Tanaecium">Tanaecium</tp:taxon-name-part> <tp:taxon-name-part taxon-name-part-type="species" reg="duckei">duckei</tp:taxon-name-part></tp:taxon-name></italic>
                    </td><td rowspan="1" colspan="1">terete</td><td rowspan="1" colspan="1">absent</td><td rowspan="1" colspan="1">subulate</td><td rowspan="1" colspan="1">trifid</td><td rowspan="1" colspan="1">thyrse</td><td rowspan="1" colspan="1">tubular</td><td rowspan="1" colspan="1">oblique</td><td rowspan="1" colspan="1">white</td><td rowspan="1" colspan="1">white</td><td rowspan="1" colspan="1">wide infundibular</td><td rowspan="1" colspan="1">many</td><td rowspan="1" colspan="1">linear</td><td rowspan="1" colspan="1">well-developed</td></tr><tr><td rowspan="1" colspan="1">10.</td><td rowspan="1" colspan="1">
                      <italic><tp:taxon-name><tp:taxon-name-part taxon-name-part-type="genus" reg="Tanaecium">Tanaecium</tp:taxon-name-part> <tp:taxon-name-part taxon-name-part-type="species" reg="exitiosum">exitiosum</tp:taxon-name-part></tp:taxon-name></italic>
                    </td><td rowspan="1" colspan="1">terete</td><td rowspan="1" colspan="1">absent</td><td rowspan="1" colspan="1">subulate</td><td rowspan="1" colspan="1">simple</td><td rowspan="1" colspan="1">thyrse</td><td rowspan="1" colspan="1">campanulate</td><td rowspan="1" colspan="1">bilabiate</td><td rowspan="1" colspan="1">white</td><td rowspan="1" colspan="1">white</td><td rowspan="1" colspan="1">wide infundibular</td><td rowspan="1" colspan="1">-</td><td rowspan="1" colspan="1">-</td><td rowspan="1" colspan="1">-</td></tr><tr><td rowspan="1" colspan="1">11.</td><td rowspan="1" colspan="1">
                      <italic><tp:taxon-name><tp:taxon-name-part taxon-name-part-type="genus" reg="Tanaecium">Tanaecium</tp:taxon-name-part> <tp:taxon-name-part taxon-name-part-type="species" reg="jaroba">jaroba</tp:taxon-name-part></tp:taxon-name></italic>
                    </td><td rowspan="1" colspan="1">terete</td><td rowspan="1" colspan="1">present</td><td rowspan="1" colspan="1">minute and triangular or bromeliad-like</td><td rowspan="1" colspan="1">simple</td><td rowspan="1" colspan="1">thyrse</td><td rowspan="1" colspan="1">campanulate</td><td rowspan="1" colspan="1">truncate</td><td rowspan="1" colspan="1">white</td><td rowspan="1" colspan="1">white</td><td rowspan="1" colspan="1">wide infundibular</td><td rowspan="1" colspan="1">many</td><td rowspan="1" colspan="1">elliptic</td><td rowspan="1" colspan="1">absent</td></tr><tr><td rowspan="1" colspan="1">12.</td><td rowspan="1" colspan="1">
                      <italic><tp:taxon-name><tp:taxon-name-part taxon-name-part-type="genus" reg="Tanaecium">Tanaecium</tp:taxon-name-part> <tp:taxon-name-part taxon-name-part-type="species" reg="kuhlmannii">kuhlmannii</tp:taxon-name-part></tp:taxon-name></italic>
                    </td><td rowspan="1" colspan="1">terete</td><td rowspan="1" colspan="1">absent</td><td rowspan="1" colspan="1">subulate</td><td rowspan="1" colspan="1">trifid</td><td rowspan="1" colspan="1">thyrse</td><td rowspan="1" colspan="1">tubular</td><td rowspan="1" colspan="1">oblique</td><td rowspan="1" colspan="1">white</td><td rowspan="1" colspan="1">white</td><td rowspan="1" colspan="1">wide infundibular</td><td rowspan="1" colspan="1">many</td><td rowspan="1" colspan="1">linear</td><td rowspan="1" colspan="1">well-developed</td></tr><tr><td rowspan="1" colspan="1">13.</td><td rowspan="1" colspan="1">
                      <italic><tp:taxon-name><tp:taxon-name-part taxon-name-part-type="genus" reg="Tanaecium">Tanaecium</tp:taxon-name-part> <tp:taxon-name-part taxon-name-part-type="species" reg="neobrasiliense">neobrasiliense</tp:taxon-name-part></tp:taxon-name></italic>
                    </td><td rowspan="1" colspan="1">terete</td><td rowspan="1" colspan="1">absent</td><td rowspan="1" colspan="1">subulate or bromeliad-like</td><td rowspan="1" colspan="1">trifid</td><td rowspan="1" colspan="1">compound thyrse</td><td rowspan="1" colspan="1">campanulate</td><td rowspan="1" colspan="1">truncate</td><td rowspan="1" colspan="1">magenta</td><td rowspan="1" colspan="1">-</td><td rowspan="1" colspan="1">infundibular</td><td rowspan="1" colspan="1">two</td><td rowspan="1" colspan="1">linear</td><td rowspan="1" colspan="1">well-developed</td></tr><tr><td rowspan="1" colspan="1">14.</td><td rowspan="1" colspan="1">
                      <italic><tp:taxon-name><tp:taxon-name-part taxon-name-part-type="genus" reg="Tanaecium">Tanaecium</tp:taxon-name-part> <tp:taxon-name-part taxon-name-part-type="species" reg="parviflorum">parviflorum</tp:taxon-name-part></tp:taxon-name></italic>
                    </td><td rowspan="1" colspan="1">terete or tetragonal</td><td rowspan="1" colspan="1">absent</td><td rowspan="1" colspan="1">subulate or bromeliad-like</td><td rowspan="1" colspan="1">simple</td><td rowspan="1" colspan="1">thyrse</td><td rowspan="1" colspan="1">campanulate</td><td rowspan="1" colspan="1">truncate</td><td rowspan="1" colspan="1">white</td><td rowspan="1" colspan="1">yellow</td><td rowspan="1" colspan="1">infundibular</td><td rowspan="1" colspan="1">two</td><td rowspan="1" colspan="1">linear</td><td rowspan="1" colspan="1">well-developed</td></tr><tr><td rowspan="1" colspan="1">15.</td><td rowspan="1" colspan="1">
                      <italic><tp:taxon-name><tp:taxon-name-part taxon-name-part-type="genus" reg="Tanaecium">Tanaecium</tp:taxon-name-part> <tp:taxon-name-part taxon-name-part-type="species" reg="pyramidatum">pyramidatum</tp:taxon-name-part></tp:taxon-name></italic>
                    </td><td rowspan="1" colspan="1">terete</td><td rowspan="1" colspan="1">absent</td><td rowspan="1" colspan="1">subulate or bromeliad-like</td><td rowspan="1" colspan="1">bifid or trifid</td><td rowspan="1" colspan="1">compound thyrse</td><td rowspan="1" colspan="1">campanulate</td><td rowspan="1" colspan="1">bilabiate or truncate</td><td rowspan="1" colspan="1">pink or magenta</td><td rowspan="1" colspan="1">white</td><td rowspan="1" colspan="1">infundibular</td><td rowspan="1" colspan="1">one</td><td rowspan="1" colspan="1">linear</td><td rowspan="1" colspan="1">well-developed</td></tr><tr><td rowspan="1" colspan="1">16.</td><td rowspan="1" colspan="1">
                      <italic><tp:taxon-name><tp:taxon-name-part taxon-name-part-type="genus" reg="Tanaecium">Tanaecium</tp:taxon-name-part> <tp:taxon-name-part taxon-name-part-type="species" reg="revillae">revillae</tp:taxon-name-part></tp:taxon-name></italic>
                    </td><td rowspan="1" colspan="1">terete</td><td rowspan="1" colspan="1">absent</td><td rowspan="1" colspan="1">subulate or bromeliad-like</td><td rowspan="1" colspan="1">simple</td><td rowspan="1" colspan="1">thyrse</td><td rowspan="1" colspan="1">campanulate</td><td rowspan="1" colspan="1">bilabiate</td><td rowspan="1" colspan="1">pink</td><td rowspan="1" colspan="1">white</td><td rowspan="1" colspan="1">infundibular</td><td rowspan="1" colspan="1">one</td><td rowspan="1" colspan="1">linear-oblong</td><td rowspan="1" colspan="1">vestigial</td></tr><tr><td rowspan="1" colspan="1">17.</td><td rowspan="1" colspan="1">
                      <italic><tp:taxon-name><tp:taxon-name-part taxon-name-part-type="genus" reg="Tanaecium">Tanaecium</tp:taxon-name-part> <tp:taxon-name-part taxon-name-part-type="species" reg="selloi">selloi</tp:taxon-name-part></tp:taxon-name></italic>
                    </td><td rowspan="1" colspan="1">terete</td><td rowspan="1" colspan="1">absent</td><td rowspan="1" colspan="1">minute and triangular or foliaceous</td><td rowspan="1" colspan="1">simple</td><td rowspan="1" colspan="1">thyrse</td><td rowspan="1" colspan="1">campanulate</td><td rowspan="1" colspan="1">bilabiate</td><td rowspan="1" colspan="1">pink</td><td rowspan="1" colspan="1">white</td><td rowspan="1" colspan="1">infundibular</td><td rowspan="1" colspan="1">one</td><td rowspan="1" colspan="1">linear</td><td rowspan="1" colspan="1">well-developed</td></tr><tr><td rowspan="1" colspan="1">18.</td><td rowspan="1" colspan="1">
                      <italic><tp:taxon-name><tp:taxon-name-part taxon-name-part-type="genus" reg="Tanaecium">Tanaecium</tp:taxon-name-part> <tp:taxon-name-part taxon-name-part-type="species" reg="tetragonolobum">tetragonolobum</tp:taxon-name-part></tp:taxon-name></italic>
                    </td><td rowspan="1" colspan="1">terete or tetragonal</td><td rowspan="1" colspan="1">present</td><td rowspan="1" colspan="1">subulate</td><td rowspan="1" colspan="1">simple</td><td rowspan="1" colspan="1">thyrse</td><td rowspan="1" colspan="1">cupular</td><td rowspan="1" colspan="1">truncate</td><td rowspan="1" colspan="1">white</td><td rowspan="1" colspan="1">yellow</td><td rowspan="1" colspan="1">infundibular</td><td rowspan="1" colspan="1">many</td><td rowspan="1" colspan="1">linear</td><td rowspan="1" colspan="1">well-developed</td></tr><tr><td rowspan="1" colspan="1">19.</td><td rowspan="1" colspan="1">
                      <italic><tp:taxon-name><tp:taxon-name-part taxon-name-part-type="genus" reg="Tanaecium">Tanaecium</tp:taxon-name-part> <tp:taxon-name-part taxon-name-part-type="species" reg="tetramerum">tetramerum</tp:taxon-name-part></tp:taxon-name></italic>
                    </td><td rowspan="1" colspan="1">terete</td><td rowspan="1" colspan="1">absent</td><td rowspan="1" colspan="1">subulate or bromeliad-like</td><td rowspan="1" colspan="1">absent</td><td rowspan="1" colspan="1">fascicule</td><td rowspan="1" colspan="1">tubular</td><td rowspan="1" colspan="1">truncate</td><td rowspan="1" colspan="1">white</td><td rowspan="1" colspan="1">white</td><td rowspan="1" colspan="1">hypocrateriform</td><td rowspan="1" colspan="1">two</td><td rowspan="1" colspan="1">elliptic</td><td rowspan="1" colspan="1">well-developed</td></tr><tr><td rowspan="1" colspan="1">20.</td><td rowspan="1" colspan="1">
                      <italic><tp:taxon-name><tp:taxon-name-part taxon-name-part-type="genus" reg="Tanaecium">Tanaecium</tp:taxon-name-part> <tp:taxon-name-part taxon-name-part-type="species" reg="truncatum">truncatum</tp:taxon-name-part></tp:taxon-name></italic>
                    </td><td rowspan="1" colspan="1">terete</td><td rowspan="1" colspan="1">present</td><td rowspan="1" colspan="1">subulate or bromeliad-like</td><td rowspan="1" colspan="1">trifid</td><td rowspan="1" colspan="1">thyrse</td><td rowspan="1" colspan="1">campanulate</td><td rowspan="1" colspan="1">oblique or truncate</td><td rowspan="1" colspan="1">pale yellow</td><td rowspan="1" colspan="1">yellow</td><td rowspan="1" colspan="1">infundibular</td><td rowspan="1" colspan="1">two</td><td rowspan="1" colspan="1">linear</td><td rowspan="1" colspan="1">well-developed</td></tr><tr><td rowspan="1" colspan="1">21.</td><td rowspan="1" colspan="1">
                      <italic><tp:taxon-name><tp:taxon-name-part taxon-name-part-type="genus" reg="Tanaecium">Tanaecium</tp:taxon-name-part> <tp:taxon-name-part taxon-name-part-type="species" reg="xanthophyllum">xanthophyllum</tp:taxon-name-part></tp:taxon-name></italic>
                    </td><td rowspan="1" colspan="1">terete</td><td rowspan="1" colspan="1">present</td><td rowspan="1" colspan="1">minute and triangular or bromeliad-like</td><td rowspan="1" colspan="1">trifid</td><td rowspan="1" colspan="1">compound thyrse</td><td rowspan="1" colspan="1">campanulate</td><td rowspan="1" colspan="1">bilabiate</td><td rowspan="1" colspan="1">yellow</td><td rowspan="1" colspan="1">yellow</td><td rowspan="1" colspan="1">infundibular</td><td rowspan="1" colspan="1">two</td><td rowspan="1" colspan="1">linear</td><td rowspan="1" colspan="1">well-developed</td></tr></tbody></table></table-wrap></tp:treatment-sec><ref-list><ref id="B16"><mixed-citation xmlns:xlink="http://www.w3.org/1999/xlink" xlink:type="simple"><person-group><name name-style="western"><surname>Lohmann</surname><given-names>LG</given-names></name><name name-style="western"><surname>Taylor</surname><given-names>CM</given-names></name></person-group> (<year>2014</year>) <article-title>A new generic classification of Tribe <tp:taxon-name><tp:taxon-name-part taxon-name-part-type="tribe">Bignonieae</tp:taxon-name-part></tp:taxon-name> (<tp:taxon-name><tp:taxon-name-part taxon-name-part-type="family">Bignoniaceae</tp:taxon-name-part></tp:taxon-name>).</article-title><source>Annals of the Missouri Botanical Garden</source><volume>99</volume>(<issue>3</issue>): <fpage>348</fpage>–<lpage>489</lpage>. <ext-link xlink:type="simple" ext-link-type="doi" xlink:href="10.3417/2003187">https://doi.org/10.3417/2003187</ext-link></mixed-citation></ref><ref id="B9"><mixed-citation xmlns:xlink="http://www.w3.org/1999/xlink" xlink:type="simple"><person-group><name name-style="western"><surname>Gentry</surname><given-names>AH</given-names></name></person-group> (<year>1997</year>) <tp:taxon-name><tp:taxon-name-part taxon-name-part-type="family">Bignoniaceae</tp:taxon-name-part></tp:taxon-name>. In Steyermark JA, Berry PE, Holst BK (Eds) Fl. Venez. Guayana. Missouri Botanical Garden Press, St. Louis 3, 403–491.</mixed-citation></ref></ref-list></tp:taxon-treatment>
