# Supplementary material for: An updated synopsis of Tanaecium (Bignonieae, Bignoniaceae)
Source: PhytoKeys. 2019 Sep 26;132:31–52. doi: 10.3897/phytokeys.132.37538 (PMC6776558; doi:10.3897/phytokeys.132.37538)
Supplement: XML Treatment for Tanaecium xanthophyllum [file phytokeys.132.37538-treatment21.xml]

<!DOCTYPE tp:taxon-treatment
  PUBLIC "-//TaxonX//DTD Taxonomic Treatment Publishing DTD v0 20100105//EN" "tax-treatment-NSO.dtd">
<tp:taxon-treatment xmlns:tp="http://www.plazi.org/taxpub"><tp:treatment-meta><kwd-group><label>Taxon classification</label><kwd><named-content xmlns:xlink="http://www.w3.org/1999/xlink" content-type="kingdom">Plantae</named-content></kwd><kwd><named-content xmlns:xlink="http://www.w3.org/1999/xlink" content-type="order">Lamiales</named-content></kwd><kwd><named-content xmlns:xlink="http://www.w3.org/1999/xlink" content-type="family">Bignoniaceae</named-content></kwd></kwd-group><mixed-citation publication-type="journal"><person-group><name><surname>Frazão</surname><given-names>Annelise</given-names></name><name><surname>Lohmann</surname><given-names>Lúcia G.</given-names></name></person-group><article-title>An updated synopsis of <italic><tp:taxon-name><tp:taxon-name-part taxon-name-part-type="genus" reg="Tanaecium">Tanaecium</tp:taxon-name-part></tp:taxon-name></italic> (<tp:taxon-name><tp:taxon-name-part taxon-name-part-type="tribe">Bignonieae</tp:taxon-name-part></tp:taxon-name>, <tp:taxon-name><tp:taxon-name-part taxon-name-part-type="family">Bignoniaceae</tp:taxon-name-part></tp:taxon-name>)</article-title><source>PhytoKeys</source><day>26</day><month>9</month><year>2019</year><volume>132</volume><fpage>31</fpage><lpage>52</lpage><pub-id pub-id-type="doi">10.3897/phytokeys.132.37538</pub-id></mixed-citation></tp:treatment-meta><tp:nomenclature><label>21.</label><tp:taxon-name><object-id xmlns:xlink="http://www.w3.org/1999/xlink" content-type="arpha" xlink:type="simple">458D3B23-419E-5642-B107-54504FF03926</object-id>
              <tp:taxon-name-part taxon-name-part-type="genus" reg="Tanaecium">Tanaecium</tp:taxon-name-part>
              <tp:taxon-name-part taxon-name-part-type="species" reg="xanthophyllum">xanthophyllum</tp:taxon-name-part>
            </tp:taxon-name><tp:taxon-authority>(DC.) L.G.Lohmann, Ann. Missouri Bot. Gard. 99(3): 467. 2014.</tp:taxon-authority><xref ref-type="fig" rid="F1">Fig. 1K</xref><tp:nomenclature-citation-list><tp:nomenclature-citation><tp:taxon-name>
                  <tp:taxon-name-part taxon-name-part-type="genus" reg="Tabebuia">Tabebuia</tp:taxon-name-part> <tp:taxon-name-part taxon-name-part-type="species" reg="xanthophylla">xanthophylla</tp:taxon-name-part></tp:taxon-name><comment>DC., in A.DC., Prodr. 9: 214. 1845.</comment></tp:nomenclature-citation><tp:nomenclature-citation><tp:taxon-name>
                  <tp:taxon-name-part taxon-name-part-type="genus" reg="Arrabidaea">Arrabidaea</tp:taxon-name-part> <tp:taxon-name-part taxon-name-part-type="species" reg="xanthophylla">xanthophylla</tp:taxon-name-part></tp:taxon-name><comment>(DC.) Bureau &amp; K.Schum., Fl. Bras. 8(2): 70. 1896.</comment></tp:nomenclature-citation><tp:nomenclature-citation><tp:taxon-name>
                  <tp:taxon-name-part taxon-name-part-type="genus" reg="Xylophragma">Xylophragma</tp:taxon-name-part> <tp:taxon-name-part taxon-name-part-type="species" reg="xanthophylla">xanthophylla</tp:taxon-name-part></tp:taxon-name><comment>(DC.) J.F.Macbr., Publ. Field Mus. Nat. Hist., Bot. Ser., 13 (pt. 5c, no. 1): 65. 1961.</comment></tp:nomenclature-citation><tp:nomenclature-citation><tp:taxon-name>
                  <tp:taxon-name-part taxon-name-part-type="genus" reg="Pithecoctenium">Pithecoctenium</tp:taxon-name-part> <tp:taxon-name-part taxon-name-part-type="species" reg="xanthophyllum">xanthophyllum</tp:taxon-name-part></tp:taxon-name><comment>(DC.) Miers, Proc. Roy. Hort. Soc. London 3: 199. 1963.</comment></tp:nomenclature-citation><tp:nomenclature-citation><tp:taxon-name>
                  <tp:taxon-name-part taxon-name-part-type="genus" reg="Spathicalyx">Spathicalyx</tp:taxon-name-part> <tp:taxon-name-part taxon-name-part-type="species" reg="xanthophylla">xanthophylla</tp:taxon-name-part></tp:taxon-name><comment>(DC.) A.H.Gentry, Phytologia 35(3): 195. 1977. Type: Brazil, Amazonas, Alto Amazonas, Rio Negro, Maribi, towards River Japurá, Dec. 1819, C.F.P. von Martius 2967 (holotype, G-DC [G00133960]!; isotypes, M [M0088929]!, M [M0088930]!, M [M0088931]!, M [M0088932]!, M [M0088933]!, M [M0088934]!, M [M0088935]!).</comment></tp:nomenclature-citation></tp:nomenclature-citation-list></tp:nomenclature><tp:treatment-sec sec-type="habitat" id="SECID0ELXCI"><title>Habitat and distribution.</title><p>This species occurs in wet forest vegetation in Bolivia (Beni, Chuquisaca, La Paz, Santa Cruz), Brazil (Acre, Amazonas, Maranhão, Mato Grosso, <!--PageBreak -->Pará, Rondônia), Colombia (Amazonas, Putumayo), Ecuador (Napo, Pastaza), and Peru (Amazonas, Cusco, Junín, Loreto, Madre de Dios, San Martín, Ucayali).</p></tp:treatment-sec><tp:treatment-sec sec-type="phenology" id="SECID0ETXCI"><title>Phenology.</title><p>Flowering: October to July; fruiting: February to July and December.</p></tp:treatment-sec><tp:treatment-sec sec-type="notes" id="SECID0EYXCI"><title>Notes.</title><p><italic><tp:taxon-name><tp:taxon-name-part taxon-name-part-type="genus" reg="Tanaecium">Tanaecium</tp:taxon-name-part> <tp:taxon-name-part taxon-name-part-type="species" reg="xanthophyllum">xanthophyllum</tp:taxon-name-part></tp:taxon-name></italic> differs from other species of <italic><tp:taxon-name><tp:taxon-name-part taxon-name-part-type="genus" reg="Tanaecium">Tanaecium</tp:taxon-name-part></tp:taxon-name></italic> by the leaflets with yellow dendritic simple trichomes, bracteoles with a proportion ≥ 4:5 to the flower pedicel, corollas with peltate trichomes in the ventral portion internally. The species epithet refers to the yellow stems, leaves, inflorescences, and fruits (Tab. <xref ref-type="table" rid="T1">1</xref>).</p></tp:treatment-sec><tp:treatment-sec><!--Section generated to contain objects referenced in tp:taxon-treatment.--><fig id="F1" position="float" orientation="portrait"><object-id xmlns:xlink="http://www.w3.org/1999/xlink" content-type="doi" xlink:type="simple">10.3897/phytokeys.132.37538.figure1</object-id><object-id xmlns:xlink="http://www.w3.org/1999/xlink" content-type="arpha" xlink:type="simple">1274BABD-B138-555A-9E50-0A9F5CF7D8AB</object-id><label>Figure 1.</label><caption><p>Morphological diversity of <italic><tp:taxon-name><tp:taxon-name-part taxon-name-part-type="genus" reg="Tanaecium">Tanaecium</tp:taxon-name-part></tp:taxon-name></italic>. <bold>A–K</bold> Flowers <bold>A</bold><italic><tp:taxon-name><tp:taxon-name-part taxon-name-part-type="genus" reg="Tanaecium">T.</tp:taxon-name-part> <tp:taxon-name-part taxon-name-part-type="species" reg="bilabiatum">bilabiatum</tp:taxon-name-part></tp:taxon-name></italic><bold>B</bold><italic><tp:taxon-name><tp:taxon-name-part taxon-name-part-type="genus" reg="Tanaecium">T.</tp:taxon-name-part> <tp:taxon-name-part taxon-name-part-type="species" reg="dichotomum">dichotomum</tp:taxon-name-part></tp:taxon-name></italic><bold>C</bold><italic><tp:taxon-name><tp:taxon-name-part taxon-name-part-type="genus" reg="Tanaecium">T.</tp:taxon-name-part> <tp:taxon-name-part taxon-name-part-type="species" reg="duckei">duckei</tp:taxon-name-part></tp:taxon-name></italic><bold>D</bold><italic><tp:taxon-name><tp:taxon-name-part taxon-name-part-type="genus" reg="Tanaecium">T.</tp:taxon-name-part> <tp:taxon-name-part taxon-name-part-type="species" reg="jaroba">jaroba</tp:taxon-name-part></tp:taxon-name></italic><bold>E</bold><italic><tp:taxon-name><tp:taxon-name-part taxon-name-part-type="genus" reg="Tanaecium">T.</tp:taxon-name-part> <tp:taxon-name-part taxon-name-part-type="species" reg="parviflorum">parviflorum</tp:taxon-name-part></tp:taxon-name></italic><bold>F</bold><italic><tp:taxon-name><tp:taxon-name-part taxon-name-part-type="genus" reg="Tanaecium">T.</tp:taxon-name-part> <tp:taxon-name-part taxon-name-part-type="species" reg="pyramidatum">pyramidatum</tp:taxon-name-part></tp:taxon-name></italic><bold>G</bold><italic><tp:taxon-name><tp:taxon-name-part taxon-name-part-type="genus" reg="Tanaecium">T.</tp:taxon-name-part> <tp:taxon-name-part taxon-name-part-type="species" reg="revillae">revillae</tp:taxon-name-part></tp:taxon-name></italic><bold>H</bold><italic><tp:taxon-name><tp:taxon-name-part taxon-name-part-type="genus" reg="Tanaecium">T.</tp:taxon-name-part> <tp:taxon-name-part taxon-name-part-type="species" reg="tetragonolobum">tetragonolobum</tp:taxon-name-part></tp:taxon-name></italic><bold>I</bold><italic><tp:taxon-name><tp:taxon-name-part taxon-name-part-type="genus" reg="Tanaecium">T.</tp:taxon-name-part> <tp:taxon-name-part taxon-name-part-type="species" reg="tetramerum">tetramerum</tp:taxon-name-part></tp:taxon-name></italic><bold>J</bold><italic><tp:taxon-name><tp:taxon-name-part taxon-name-part-type="genus" reg="Tanaecium">T.</tp:taxon-name-part> <tp:taxon-name-part taxon-name-part-type="species" reg="truncatum">truncatum</tp:taxon-name-part></tp:taxon-name></italic><bold>K</bold><italic><tp:taxon-name><tp:taxon-name-part taxon-name-part-type="genus" reg="Tanaecium">T.</tp:taxon-name-part> <tp:taxon-name-part taxon-name-part-type="species" reg="xanthophyllum">xanthophyllum.</tp:taxon-name-part></tp:taxon-name></italic><bold>L–P</bold> Fruits <bold>L</bold><italic><tp:taxon-name><tp:taxon-name-part taxon-name-part-type="genus" reg="Tanaecium">T.</tp:taxon-name-part> <tp:taxon-name-part taxon-name-part-type="species" reg="bilabiatum">bilabiatum</tp:taxon-name-part></tp:taxon-name></italic><bold>M</bold><italic><tp:taxon-name><tp:taxon-name-part taxon-name-part-type="genus" reg="Tanaecium">T.</tp:taxon-name-part> <tp:taxon-name-part taxon-name-part-type="species" reg="cyrtanthum">cyrtanthum</tp:taxon-name-part></tp:taxon-name></italic><bold>N</bold><italic><tp:taxon-name><tp:taxon-name-part taxon-name-part-type="genus" reg="Tanaecium">T.</tp:taxon-name-part> <tp:taxon-name-part taxon-name-part-type="species" reg="jaroba">jaroba</tp:taxon-name-part></tp:taxon-name></italic><bold>O</bold><italic><tp:taxon-name><tp:taxon-name-part taxon-name-part-type="genus" reg="Tanaecium">T.</tp:taxon-name-part> <tp:taxon-name-part taxon-name-part-type="species" reg="selloi">selloi</tp:taxon-name-part></tp:taxon-name></italic><bold>P</bold><italic><tp:taxon-name><tp:taxon-name-part taxon-name-part-type="genus" reg="Tanaecium">T.</tp:taxon-name-part> <tp:taxon-name-part taxon-name-part-type="species" reg="tetragonolobum">tetragonolobum</tp:taxon-name-part></tp:taxon-name></italic>. <bold>Q–T</bold> Seeds <bold>Q</bold><italic><tp:taxon-name><tp:taxon-name-part taxon-name-part-type="genus" reg="Tanaecium">T.</tp:taxon-name-part> <tp:taxon-name-part taxon-name-part-type="species" reg="cyrtanthum">cyrtanthum</tp:taxon-name-part></tp:taxon-name></italic><bold>R</bold><italic><tp:taxon-name><tp:taxon-name-part taxon-name-part-type="genus" reg="Tanaecium">T.</tp:taxon-name-part> <tp:taxon-name-part taxon-name-part-type="species" reg="jaroba">jaroba</tp:taxon-name-part></tp:taxon-name></italic><bold>S</bold><italic><tp:taxon-name><tp:taxon-name-part taxon-name-part-type="genus" reg="Tanaecium">T.</tp:taxon-name-part> <tp:taxon-name-part taxon-name-part-type="species" reg="revillae">revillae</tp:taxon-name-part></tp:taxon-name></italic><bold>T</bold><italic><tp:taxon-name><tp:taxon-name-part taxon-name-part-type="genus" reg="Tanaecium">T.</tp:taxon-name-part> <tp:taxon-name-part taxon-name-part-type="species" reg="selloi">selloi</tp:taxon-name-part></tp:taxon-name></italic>. Photos by A. Frazão, except <bold>A</bold> by B. Gomes <bold>B</bold> by R. Lopes <bold>E, M</bold> by C. Siniscalchi <bold>G</bold> by E. Kataoka <bold>H</bold> by Stevens <bold>I</bold> by Parada-Gutierrez <bold>J</bold> by L.H.M. Fonseca.</p></caption><graphic xmlns:xlink="http://www.w3.org/1999/xlink" xlink:href="phytokeys-132-031-g001.jpg" position="float" orientation="portrait" xlink:type="simple" id="oo_342579.jpg"><uri content-type="original_file" xlink:type="simple">https://binary.pensoft.net/fig/342579</uri></graphic></fig><table-wrap id="T1" position="float" orientation="portrait"><label>Table 1.</label><caption><p>Characters useful to recognize <italic><tp:taxon-name><tp:taxon-name-part taxon-name-part-type="genus" reg="Tanaecium">Tanaecium</tp:taxon-name-part></tp:taxon-name></italic> species.</p></caption><table id="TID0ECFAI" rules="all"><tbody><tr><th rowspan="1" colspan="2"><italic><tp:taxon-name><tp:taxon-name-part taxon-name-part-type="genus" reg="Tanaecium">Tanaecium</tp:taxon-name-part></tp:taxon-name></italic> species</th><th rowspan="1" colspan="1">Branchlet section</th><th rowspan="1" colspan="1">Interpetiolar glandular field</th><th rowspan="1" colspan="1">Prophylls of the axillary buds</th><th rowspan="1" colspan="1">Tendril type</th><th rowspan="1" colspan="1">Inflorescence type</th><th rowspan="1" colspan="1">Calyx shape</th><th rowspan="1" colspan="1">Calyx aperture</th><th rowspan="1" colspan="1">Corolla color</th><th rowspan="1" colspan="1">Corolla mouth color</th><th rowspan="1" colspan="1">Corolla shape</th><th rowspan="1" colspan="1">Ovules series</th><th rowspan="1" colspan="1">Fruit shape</th><th rowspan="1" colspan="1">Seeds wings</th></tr><tr><td rowspan="1" colspan="1">1.</td><td rowspan="1" colspan="1">
                      <italic><tp:taxon-name><tp:taxon-name-part taxon-name-part-type="genus" reg="Tanaecium">Tanaecium</tp:taxon-name-part> <tp:taxon-name-part taxon-name-part-type="species" reg="affine">affine</tp:taxon-name-part></tp:taxon-name></italic>
                    </td><td rowspan="1" colspan="1">terete or tetragonal</td><td rowspan="1" colspan="1">present</td><td rowspan="1" colspan="1">subulate or bromeliad-like</td><td rowspan="1" colspan="1">simple</td><td rowspan="1" colspan="1">compound thyrse</td><td rowspan="1" colspan="1">campanulate</td><td rowspan="1" colspan="1">bilabiate</td><td rowspan="1" colspan="1">white</td><td rowspan="1" colspan="1">white</td><td rowspan="1" colspan="1">infundibular</td><td rowspan="1" colspan="1">one</td><td rowspan="1" colspan="1">linear</td><td rowspan="1" colspan="1">well-developed</td></tr><tr><td rowspan="1" colspan="1">2.</td><td rowspan="1" colspan="1">
                      <italic><tp:taxon-name><tp:taxon-name-part taxon-name-part-type="genus" reg="Tanaecium">Tanaecium</tp:taxon-name-part> <tp:taxon-name-part taxon-name-part-type="species" reg="apiculatum">apiculatum</tp:taxon-name-part></tp:taxon-name></italic>
                    </td><td rowspan="1" colspan="1">terete</td><td rowspan="1" colspan="1">absent</td><td rowspan="1" colspan="1">subulate or bromeliad-like</td><td rowspan="1" colspan="1">absent</td><td rowspan="1" colspan="1">raceme</td><td rowspan="1" colspan="1">tubular</td><td rowspan="1" colspan="1">truncate</td><td rowspan="1" colspan="1">white</td><td rowspan="1" colspan="1">white</td><td rowspan="1" colspan="1">wide infundibular</td><td rowspan="1" colspan="1">many</td><td rowspan="1" colspan="1">-</td><td rowspan="1" colspan="1">-</td></tr><tr><td rowspan="1" colspan="1">3.</td><td rowspan="1" colspan="1">
                      <italic><tp:taxon-name><tp:taxon-name-part taxon-name-part-type="genus" reg="Tanaecium">Tanaecium</tp:taxon-name-part> <tp:taxon-name-part taxon-name-part-type="species" reg="bilabiatum">bilabiatum</tp:taxon-name-part></tp:taxon-name></italic>
                    </td><td rowspan="1" colspan="1">terete</td><td rowspan="1" colspan="1">absent</td><td rowspan="1" colspan="1">subulate or bromeliad-like</td><td rowspan="1" colspan="1">simple</td><td rowspan="1" colspan="1">thyrse</td><td rowspan="1" colspan="1">campanulate or tubular</td><td rowspan="1" colspan="1">bilabiate</td><td rowspan="1" colspan="1">white</td><td rowspan="1" colspan="1">yellow</td><td rowspan="1" colspan="1">infundibular</td><td rowspan="1" colspan="1">one</td><td rowspan="1" colspan="1">linear</td><td rowspan="1" colspan="1">vestigial</td></tr><tr><td rowspan="1" colspan="1">4.</td><td rowspan="1" colspan="1">
                      <italic><tp:taxon-name><tp:taxon-name-part taxon-name-part-type="genus" reg="Tanaecium">Tanaecium</tp:taxon-name-part> <tp:taxon-name-part taxon-name-part-type="species" reg="caudiculatum">caudiculatum</tp:taxon-name-part></tp:taxon-name></italic>
                    </td><td rowspan="1" colspan="1">tetragonal</td><td rowspan="1" colspan="1">absent</td><td rowspan="1" colspan="1">subulate or bromeliad-like</td><td rowspan="1" colspan="1">simple</td><td rowspan="1" colspan="1">thyrse</td><td rowspan="1" colspan="1">campanulate</td><td rowspan="1" colspan="1">truncate</td><td rowspan="1" colspan="1">pale yellow</td><td rowspan="1" colspan="1">white</td><td rowspan="1" colspan="1">campanulate</td><td rowspan="1" colspan="1">one</td><td rowspan="1" colspan="1">linear</td><td rowspan="1" colspan="1">well-developed</td></tr><tr><td rowspan="1" colspan="1">5.</td><td rowspan="1" colspan="1">
                      <italic><tp:taxon-name><tp:taxon-name-part taxon-name-part-type="genus" reg="Tanaecium">Tanaecium</tp:taxon-name-part> <tp:taxon-name-part taxon-name-part-type="species" reg="crucigerum">crucigerum</tp:taxon-name-part></tp:taxon-name></italic>
                    </td><td rowspan="1" colspan="1">terete</td><td rowspan="1" colspan="1">present</td><td rowspan="1" colspan="1">minute and triangular or bromeliad-like</td><td rowspan="1" colspan="1">simple</td><td rowspan="1" colspan="1">thyrse</td><td rowspan="1" colspan="1">cupular</td><td rowspan="1" colspan="1">truncate</td><td rowspan="1" colspan="1">white</td><td rowspan="1" colspan="1">white</td><td rowspan="1" colspan="1">wide infundibular</td><td rowspan="1" colspan="1">many</td><td rowspan="1" colspan="1">elliptic</td><td rowspan="1" colspan="1">absent</td></tr><tr><td rowspan="1" colspan="1">6.</td><td rowspan="1" colspan="1">
                      <italic><tp:taxon-name><tp:taxon-name-part taxon-name-part-type="genus" reg="Tanaecium">Tanaecium</tp:taxon-name-part> <tp:taxon-name-part taxon-name-part-type="species" reg="cyrtanthum">cyrtanthum</tp:taxon-name-part></tp:taxon-name></italic>
                    </td><td rowspan="1" colspan="1">terete</td><td rowspan="1" colspan="1">present</td><td rowspan="1" colspan="1">minute and triangular or bromeliad-like</td><td rowspan="1" colspan="1">simple</td><td rowspan="1" colspan="1">thyrse</td><td rowspan="1" colspan="1">cupular</td><td rowspan="1" colspan="1">truncate</td><td rowspan="1" colspan="1">white</td><td rowspan="1" colspan="1">white</td><td rowspan="1" colspan="1">wide infundibular</td><td rowspan="1" colspan="1">many</td><td rowspan="1" colspan="1">linear</td><td rowspan="1" colspan="1">well-developed</td></tr><tr><td rowspan="1" colspan="1">7.</td><td rowspan="1" colspan="1">
                      <italic><tp:taxon-name><tp:taxon-name-part taxon-name-part-type="genus" reg="Tanaecium">Tanaecium</tp:taxon-name-part> <tp:taxon-name-part taxon-name-part-type="species" reg="decorticans">decorticans</tp:taxon-name-part></tp:taxon-name></italic>
                    </td><td rowspan="1" colspan="1">terete</td><td rowspan="1" colspan="1">present</td><td rowspan="1" colspan="1">subulate</td><td rowspan="1" colspan="1">trifid</td><td rowspan="1" colspan="1">thyrse</td><td rowspan="1" colspan="1">campanulate or cupular</td><td rowspan="1" colspan="1">truncate</td><td rowspan="1" colspan="1">pink</td><td rowspan="1" colspan="1">white</td><td rowspan="1" colspan="1">infundibular</td><td rowspan="1" colspan="1">one</td><td rowspan="1" colspan="1">linear</td><td rowspan="1" colspan="1">well-developed</td></tr><tr><td rowspan="1" colspan="1">8.</td><td rowspan="1" colspan="1">
                      <italic><tp:taxon-name><tp:taxon-name-part taxon-name-part-type="genus" reg="Tanaecium">Tanaecium</tp:taxon-name-part> <tp:taxon-name-part taxon-name-part-type="species" reg="dichotomum">dichotomum</tp:taxon-name-part></tp:taxon-name></italic>
                    </td><td rowspan="1" colspan="1">terete</td><td rowspan="1" colspan="1">present or absent</td><td rowspan="1" colspan="1">subulate or bromeliad-like</td><td rowspan="1" colspan="1">simple</td><td rowspan="1" colspan="1">thyrse</td><td rowspan="1" colspan="1">campanulate</td><td rowspan="1" colspan="1">bilabiate</td><td rowspan="1" colspan="1">pink</td><td rowspan="1" colspan="1">white</td><td rowspan="1" colspan="1">campanulate or infundibular</td><td rowspan="1" colspan="1">one</td><td rowspan="1" colspan="1">linear</td><td rowspan="1" colspan="1">well-developed</td></tr><tr><td rowspan="1" colspan="1">9.</td><td rowspan="1" colspan="1">
                      <italic><tp:taxon-name><tp:taxon-name-part taxon-name-part-type="genus" reg="Tanaecium">Tanaecium</tp:taxon-name-part> <tp:taxon-name-part taxon-name-part-type="species" reg="duckei">duckei</tp:taxon-name-part></tp:taxon-name></italic>
                    </td><td rowspan="1" colspan="1">terete</td><td rowspan="1" colspan="1">absent</td><td rowspan="1" colspan="1">subulate</td><td rowspan="1" colspan="1">trifid</td><td rowspan="1" colspan="1">thyrse</td><td rowspan="1" colspan="1">tubular</td><td rowspan="1" colspan="1">oblique</td><td rowspan="1" colspan="1">white</td><td rowspan="1" colspan="1">white</td><td rowspan="1" colspan="1">wide infundibular</td><td rowspan="1" colspan="1">many</td><td rowspan="1" colspan="1">linear</td><td rowspan="1" colspan="1">well-developed</td></tr><tr><td rowspan="1" colspan="1">10.</td><td rowspan="1" colspan="1">
                      <italic><tp:taxon-name><tp:taxon-name-part taxon-name-part-type="genus" reg="Tanaecium">Tanaecium</tp:taxon-name-part> <tp:taxon-name-part taxon-name-part-type="species" reg="exitiosum">exitiosum</tp:taxon-name-part></tp:taxon-name></italic>
                    </td><td rowspan="1" colspan="1">terete</td><td rowspan="1" colspan="1">absent</td><td rowspan="1" colspan="1">subulate</td><td rowspan="1" colspan="1">simple</td><td rowspan="1" colspan="1">thyrse</td><td rowspan="1" colspan="1">campanulate</td><td rowspan="1" colspan="1">bilabiate</td><td rowspan="1" colspan="1">white</td><td rowspan="1" colspan="1">white</td><td rowspan="1" colspan="1">wide infundibular</td><td rowspan="1" colspan="1">-</td><td rowspan="1" colspan="1">-</td><td rowspan="1" colspan="1">-</td></tr><tr><td rowspan="1" colspan="1">11.</td><td rowspan="1" colspan="1">
                      <italic><tp:taxon-name><tp:taxon-name-part taxon-name-part-type="genus" reg="Tanaecium">Tanaecium</tp:taxon-name-part> <tp:taxon-name-part taxon-name-part-type="species" reg="jaroba">jaroba</tp:taxon-name-part></tp:taxon-name></italic>
                    </td><td rowspan="1" colspan="1">terete</td><td rowspan="1" colspan="1">present</td><td rowspan="1" colspan="1">minute and triangular or bromeliad-like</td><td rowspan="1" colspan="1">simple</td><td rowspan="1" colspan="1">thyrse</td><td rowspan="1" colspan="1">campanulate</td><td rowspan="1" colspan="1">truncate</td><td rowspan="1" colspan="1">white</td><td rowspan="1" colspan="1">white</td><td rowspan="1" colspan="1">wide infundibular</td><td rowspan="1" colspan="1">many</td><td rowspan="1" colspan="1">elliptic</td><td rowspan="1" colspan="1">absent</td></tr><tr><td rowspan="1" colspan="1">12.</td><td rowspan="1" colspan="1">
                      <italic><tp:taxon-name><tp:taxon-name-part taxon-name-part-type="genus" reg="Tanaecium">Tanaecium</tp:taxon-name-part> <tp:taxon-name-part taxon-name-part-type="species" reg="kuhlmannii">kuhlmannii</tp:taxon-name-part></tp:taxon-name></italic>
                    </td><td rowspan="1" colspan="1">terete</td><td rowspan="1" colspan="1">absent</td><td rowspan="1" colspan="1">subulate</td><td rowspan="1" colspan="1">trifid</td><td rowspan="1" colspan="1">thyrse</td><td rowspan="1" colspan="1">tubular</td><td rowspan="1" colspan="1">oblique</td><td rowspan="1" colspan="1">white</td><td rowspan="1" colspan="1">white</td><td rowspan="1" colspan="1">wide infundibular</td><td rowspan="1" colspan="1">many</td><td rowspan="1" colspan="1">linear</td><td rowspan="1" colspan="1">well-developed</td></tr><tr><td rowspan="1" colspan="1">13.</td><td rowspan="1" colspan="1">
                      <italic><tp:taxon-name><tp:taxon-name-part taxon-name-part-type="genus" reg="Tanaecium">Tanaecium</tp:taxon-name-part> <tp:taxon-name-part taxon-name-part-type="species" reg="neobrasiliense">neobrasiliense</tp:taxon-name-part></tp:taxon-name></italic>
                    </td><td rowspan="1" colspan="1">terete</td><td rowspan="1" colspan="1">absent</td><td rowspan="1" colspan="1">subulate or bromeliad-like</td><td rowspan="1" colspan="1">trifid</td><td rowspan="1" colspan="1">compound thyrse</td><td rowspan="1" colspan="1">campanulate</td><td rowspan="1" colspan="1">truncate</td><td rowspan="1" colspan="1">magenta</td><td rowspan="1" colspan="1">-</td><td rowspan="1" colspan="1">infundibular</td><td rowspan="1" colspan="1">two</td><td rowspan="1" colspan="1">linear</td><td rowspan="1" colspan="1">well-developed</td></tr><tr><td rowspan="1" colspan="1">14.</td><td rowspan="1" colspan="1">
                      <italic><tp:taxon-name><tp:taxon-name-part taxon-name-part-type="genus" reg="Tanaecium">Tanaecium</tp:taxon-name-part> <tp:taxon-name-part taxon-name-part-type="species" reg="parviflorum">parviflorum</tp:taxon-name-part></tp:taxon-name></italic>
                    </td><td rowspan="1" colspan="1">terete or tetragonal</td><td rowspan="1" colspan="1">absent</td><td rowspan="1" colspan="1">subulate or bromeliad-like</td><td rowspan="1" colspan="1">simple</td><td rowspan="1" colspan="1">thyrse</td><td rowspan="1" colspan="1">campanulate</td><td rowspan="1" colspan="1">truncate</td><td rowspan="1" colspan="1">white</td><td rowspan="1" colspan="1">yellow</td><td rowspan="1" colspan="1">infundibular</td><td rowspan="1" colspan="1">two</td><td rowspan="1" colspan="1">linear</td><td rowspan="1" colspan="1">well-developed</td></tr><tr><td rowspan="1" colspan="1">15.</td><td rowspan="1" colspan="1">
                      <italic><tp:taxon-name><tp:taxon-name-part taxon-name-part-type="genus" reg="Tanaecium">Tanaecium</tp:taxon-name-part> <tp:taxon-name-part taxon-name-part-type="species" reg="pyramidatum">pyramidatum</tp:taxon-name-part></tp:taxon-name></italic>
                    </td><td rowspan="1" colspan="1">terete</td><td rowspan="1" colspan="1">absent</td><td rowspan="1" colspan="1">subulate or bromeliad-like</td><td rowspan="1" colspan="1">bifid or trifid</td><td rowspan="1" colspan="1">compound thyrse</td><td rowspan="1" colspan="1">campanulate</td><td rowspan="1" colspan="1">bilabiate or truncate</td><td rowspan="1" colspan="1">pink or magenta</td><td rowspan="1" colspan="1">white</td><td rowspan="1" colspan="1">infundibular</td><td rowspan="1" colspan="1">one</td><td rowspan="1" colspan="1">linear</td><td rowspan="1" colspan="1">well-developed</td></tr><tr><td rowspan="1" colspan="1">16.</td><td rowspan="1" colspan="1">
                      <italic><tp:taxon-name><tp:taxon-name-part taxon-name-part-type="genus" reg="Tanaecium">Tanaecium</tp:taxon-name-part> <tp:taxon-name-part taxon-name-part-type="species" reg="revillae">revillae</tp:taxon-name-part></tp:taxon-name></italic>
                    </td><td rowspan="1" colspan="1">terete</td><td rowspan="1" colspan="1">absent</td><td rowspan="1" colspan="1">subulate or bromeliad-like</td><td rowspan="1" colspan="1">simple</td><td rowspan="1" colspan="1">thyrse</td><td rowspan="1" colspan="1">campanulate</td><td rowspan="1" colspan="1">bilabiate</td><td rowspan="1" colspan="1">pink</td><td rowspan="1" colspan="1">white</td><td rowspan="1" colspan="1">infundibular</td><td rowspan="1" colspan="1">one</td><td rowspan="1" colspan="1">linear-oblong</td><td rowspan="1" colspan="1">vestigial</td></tr><tr><td rowspan="1" colspan="1">17.</td><td rowspan="1" colspan="1">
                      <italic><tp:taxon-name><tp:taxon-name-part taxon-name-part-type="genus" reg="Tanaecium">Tanaecium</tp:taxon-name-part> <tp:taxon-name-part taxon-name-part-type="species" reg="selloi">selloi</tp:taxon-name-part></tp:taxon-name></italic>
                    </td><td rowspan="1" colspan="1">terete</td><td rowspan="1" colspan="1">absent</td><td rowspan="1" colspan="1">minute and triangular or foliaceous</td><td rowspan="1" colspan="1">simple</td><td rowspan="1" colspan="1">thyrse</td><td rowspan="1" colspan="1">campanulate</td><td rowspan="1" colspan="1">bilabiate</td><td rowspan="1" colspan="1">pink</td><td rowspan="1" colspan="1">white</td><td rowspan="1" colspan="1">infundibular</td><td rowspan="1" colspan="1">one</td><td rowspan="1" colspan="1">linear</td><td rowspan="1" colspan="1">well-developed</td></tr><tr><td rowspan="1" colspan="1">18.</td><td rowspan="1" colspan="1">
                      <italic><tp:taxon-name><tp:taxon-name-part taxon-name-part-type="genus" reg="Tanaecium">Tanaecium</tp:taxon-name-part> <tp:taxon-name-part taxon-name-part-type="species" reg="tetragonolobum">tetragonolobum</tp:taxon-name-part></tp:taxon-name></italic>
                    </td><td rowspan="1" colspan="1">terete or tetragonal</td><td rowspan="1" colspan="1">present</td><td rowspan="1" colspan="1">subulate</td><td rowspan="1" colspan="1">simple</td><td rowspan="1" colspan="1">thyrse</td><td rowspan="1" colspan="1">cupular</td><td rowspan="1" colspan="1">truncate</td><td rowspan="1" colspan="1">white</td><td rowspan="1" colspan="1">yellow</td><td rowspan="1" colspan="1">infundibular</td><td rowspan="1" colspan="1">many</td><td rowspan="1" colspan="1">linear</td><td rowspan="1" colspan="1">well-developed</td></tr><tr><td rowspan="1" colspan="1">19.</td><td rowspan="1" colspan="1">
                      <italic><tp:taxon-name><tp:taxon-name-part taxon-name-part-type="genus" reg="Tanaecium">Tanaecium</tp:taxon-name-part> <tp:taxon-name-part taxon-name-part-type="species" reg="tetramerum">tetramerum</tp:taxon-name-part></tp:taxon-name></italic>
                    </td><td rowspan="1" colspan="1">terete</td><td rowspan="1" colspan="1">absent</td><td rowspan="1" colspan="1">subulate or bromeliad-like</td><td rowspan="1" colspan="1">absent</td><td rowspan="1" colspan="1">fascicule</td><td rowspan="1" colspan="1">tubular</td><td rowspan="1" colspan="1">truncate</td><td rowspan="1" colspan="1">white</td><td rowspan="1" colspan="1">white</td><td rowspan="1" colspan="1">hypocrateriform</td><td rowspan="1" colspan="1">two</td><td rowspan="1" colspan="1">elliptic</td><td rowspan="1" colspan="1">well-developed</td></tr><tr><td rowspan="1" colspan="1">20.</td><td rowspan="1" colspan="1">
                      <italic><tp:taxon-name><tp:taxon-name-part taxon-name-part-type="genus" reg="Tanaecium">Tanaecium</tp:taxon-name-part> <tp:taxon-name-part taxon-name-part-type="species" reg="truncatum">truncatum</tp:taxon-name-part></tp:taxon-name></italic>
                    </td><td rowspan="1" colspan="1">terete</td><td rowspan="1" colspan="1">present</td><td rowspan="1" colspan="1">subulate or bromeliad-like</td><td rowspan="1" colspan="1">trifid</td><td rowspan="1" colspan="1">thyrse</td><td rowspan="1" colspan="1">campanulate</td><td rowspan="1" colspan="1">oblique or truncate</td><td rowspan="1" colspan="1">pale yellow</td><td rowspan="1" colspan="1">yellow</td><td rowspan="1" colspan="1">infundibular</td><td rowspan="1" colspan="1">two</td><td rowspan="1" colspan="1">linear</td><td rowspan="1" colspan="1">well-developed</td></tr><tr><td rowspan="1" colspan="1">21.</td><td rowspan="1" colspan="1">
                      <italic><tp:taxon-name><tp:taxon-name-part taxon-name-part-type="genus" reg="Tanaecium">Tanaecium</tp:taxon-name-part> <tp:taxon-name-part taxon-name-part-type="species" reg="xanthophyllum">xanthophyllum</tp:taxon-name-part></tp:taxon-name></italic>
                    </td><td rowspan="1" colspan="1">terete</td><td rowspan="1" colspan="1">present</td><td rowspan="1" colspan="1">minute and triangular or bromeliad-like</td><td rowspan="1" colspan="1">trifid</td><td rowspan="1" colspan="1">compound thyrse</td><td rowspan="1" colspan="1">campanulate</td><td rowspan="1" colspan="1">bilabiate</td><td rowspan="1" colspan="1">yellow</td><td rowspan="1" colspan="1">yellow</td><td rowspan="1" colspan="1">infundibular</td><td rowspan="1" colspan="1">two</td><td rowspan="1" colspan="1">linear</td><td rowspan="1" colspan="1">well-developed</td></tr></tbody></table></table-wrap></tp:treatment-sec></tp:taxon-treatment>
